# Supplementary material for: Along urbanization sprawl, exotic plants distort native bee (Hymenoptera: Apoidea) assemblages in high elevation Andes ecosystem
Source: PeerJ. 2018 Nov 7;6:e5916. doi: 10.7717/peerj.5916 (PMC6228549; doi:10.7717/peerj.5916)
Supplement: Supplemental Information 1 — Raw data of native bee specimens collected during the two year study. [file peerj-06-5916-s001.xlsx]

## Sheet: season 2016-2017
				Collection data
Family	Species	Sex	ITD (mm)	Year	Month	Day	Site	Collecting method
Andrenidae	Acamptopoeum submetallicum	Male	2.04	2016	12	15	C1	Yellow Pan Trap
Andrenidae	Acamptopoeum submetallicum	Male	2.16	2016	12	15	C1	Yellow Pan Trap
Andrenidae	Acamptopoeum submetallicum	Female	2.27	2016	12	15	C1	Blue Pan Trap
Andrenidae	Acamptopoeum submetallicum	Female	2.32	2016	12	15	C1	Blue Pan Trap
Andrenidae	Acamptopoeum submetallicum	Male	1.91	2016	12	18	C5	Blue Pan Trap
Apidae	Alloscirtetica gayi	Female	3.49	2017	1	12	C6	Net
Apidae	Alloscirtetica gayi	Female	3.57	2017	1	12	C6	Net
Apidae	Alloscirtetica rufitarsis	Female	3.49	2017	1	12	C6	Net
Apidae	Alloscirtetica rufitarsis	Female	3.28	2017	1	12	C6	Net
Apidae	Alloscirtetica rufitarsis	Female	3.63	2017	1	12	C6	Net
Megachilidae	Anthidium chubuti	Female	3.8	2017	2	11	C4	Yellow Pan Trap
Megachilidae	Anthidium chubuti	Female	3.85	2017	2	11	C4	Yellow Pan Trap
Megachilidae	Anthidium chubuti	Female	3.86	2017	2	11	C4	Net
Megachilidae	Anthidium chubuti	Male	3.85	2017	2	11	C4	Net
Megachilidae	Anthidium chubuti	Male	3.91	2017	2	11	C4	Net
Megachilidae	Anthidium chubuti	Female	3.8	2017	1	13	C7	Net
Megachilidae	Anthidium espinosai	Female	3.5	2017	2	11	C4	Yellow Pan Trap
Apidae	Anthophora incerta	Male	3.53	2017	2	10	C5	Net
Apidae	Anthophora incerta	Male	3.59	2017	1	12	C6	Net
Apidae	Bombus dahlbomii	Female	3.58	2017	2	10	C5	Net
Apidae	Bombus dahlbomii	Female	4.51	2017	2	10	C5	Net
Apidae	Bombus dahlbomii	Female	4.68	2017	1	12	C6	Net
Apidae	Bombus dahlbomii	Female	3.84	2017	2	13	C6	Net
Apidae	Bombus dahlbomii	Female	5.06	2017	2	13	C6	Net
Apidae	Bombus dahlbomii	Female	4.07	2017	2	13	C6	Net
Apidae	Bombus dahlbomii	Female	6.24	2016	12	18	C6	Net
Apidae	Bombus dahlbomii	Female	4.22	2017	2	12	C8	Net
Halictidae	Caenohalictus aplacodes	Female	1.5	2017	2	10	C5	Blue Pan Trap
Halictidae	Caenohalictus aplacodes	Female	1.52	2016	12	18	C5	Net
Halictidae	Caenohalictus iodurus	Female	1.22	2016	12	15	C3	Yellow Pan Trap
Halictidae	Caenohalictus iodurus	Female	1.33	2016	12	15	C3	Yellow Pan Trap
Halictidae	Caenohalictus iodurus	Female	1.47	2016	12	15	C3	Yellow Pan Trap
Halictidae	Caenohalictus iodurus	Female	1.43	2016	12	15	C3	Yellow Pan Trap
Halictidae	Caenohalictus iodurus	Female	1.25	2016	12	15	C3	Yellow Pan Trap
Halictidae	Caenohalictus iodurus	Female	1.32	2016	12	15	C3	Yellow Pan Trap
Halictidae	Caenohalictus iodurus	Female	1.36	2017	1	11	C3	Blue Pan Trap
Halictidae	Caenohalictus iodurus	Female	1.35	2016	12	15	C3	Blue Pan Trap
Halictidae	Caenohalictus iodurus	Female	1.33	2016	12	15	C3	Blue Pan Trap
Halictidae	Caenohalictus iodurus	Female	1.23	2017	1	11	C3	White Pan Trap
Halictidae	Caenohalictus iodurus	Female	1.19	2016	12	15	C3	White Pan Trap
Halictidae	Caenohalictus iodurus	Female	1.33	2016	12	15	C3	White Pan Trap
Halictidae	Caenohalictus iodurus	Female	1.37	2016	12	15	C3	White Pan Trap
Halictidae	Caenohalictus iodurus	Female	1.32	2016	12	15	C3	White Pan Trap
Halictidae	Caenohalictus iodurus	Female	1.34	2016	12	15	C3	White Pan Trap
Halictidae	Caenohalictus iodurus	Female	1.24	2016	12	15	C3	Net
Halictidae	Caenohalictus iodurus	Male	1.21	2017	2	11	C3	Net
Halictidae	Caenohalictus iodurus	Female	1.25	2017	1	11	C4	Yellow Pan Trap
Halictidae	Caenohalictus iodurus	Female	1.26	2017	1	11	C4	Yellow Pan Trap
Halictidae	Caenohalictus iodurus	Female	1.3	2017	2	11	C4	Yellow Pan Trap
Halictidae	Caenohalictus iodurus	Female	1.28	2016	12	15	C4	Yellow Pan Trap
Halictidae	Caenohalictus iodurus	Female	1.37	2016	12	15	C4	Yellow Pan Trap
Halictidae	Caenohalictus iodurus	Female	1.31	2016	12	15	C4	Yellow Pan Trap
Halictidae	Caenohalictus iodurus	Female	1.36	2016	12	15	C4	Yellow Pan Trap
Halictidae	Caenohalictus iodurus	Female	1.29	2016	12	15	C4	Yellow Pan Trap
Halictidae	Caenohalictus iodurus	Female	1.35	2016	12	15	C4	Yellow Pan Trap
Halictidae	Caenohalictus iodurus	Female	1.4	2016	12	15	C4	Yellow Pan Trap
Halictidae	Caenohalictus iodurus	Female	1.28	2016	12	15	C4	Yellow Pan Trap
Halictidae	Caenohalictus iodurus	Female	1.2	2016	12	15	C4	Yellow Pan Trap
Halictidae	Caenohalictus iodurus	Female	1.39	2016	12	15	C4	Yellow Pan Trap
Halictidae	Caenohalictus iodurus	Female	1.3	2016	12	15	C4	Blue Pan Trap
Halictidae	Caenohalictus iodurus	Female	1.28	2016	12	15	C4	White Pan Trap
Halictidae	Caenohalictus iodurus	Female	1.25	2016	12	15	C4	White Pan Trap
Halictidae	Caenohalictus iodurus	Female	1.37	2016	12	15	C4	White Pan Trap
Halictidae	Caenohalictus iodurus	Female	1.42	2016	12	18	C8	Yellow Pan Trap
Halictidae	Caenohalictus rostraticeps	Female	1.79	2017	1	12	C6	Yellow Pan Trap
Apidae	Centris cineraria	Female	4.96	2016	12	18	C6	Net
Apidae	Centris cineraria	Female	5.06	2016	12	18	C6	Net
Apidae	Centris nigerrima	Female	4.81	2017	1	12	C6	Net
Apidae	Centris nigerrima	Female	5.03	2017	1	12	C6	Net
Apidae	Centris nigerrima	Female	4.53	2017	1	12	C6	Net
Apidae	Centris nigerrima	Female	5.17	2017	1	12	C6	Net
Apidae	Centris nigerrima	Female	5.32	2016	12	18	C6	Net
Apidae	Centris nigerrima	Female	5.1	2016	12	18	C6	Net
Apidae	Centris nigerrima	Female	4.9	2017	1	12	C6	Net
Apidae	Centris nigerrima	Female	5.01	2017	1	12	C6	Net
Apidae	Centris nigerrima	Female	5.09	2017	1	12	C6	Net
Apidae	Centris nigerrima	Male	5.12	2017	2	13	C6	Net
Apidae	Centris nigerrima	Female	5.03	2017	1	13	C7	Net
Apidae	Chalepogenus caeruleus	Male	2.25	2016	12	18	C6	Net
Colletidae	Chilicola (Heteroediscelis) curvapeligrosa	Female	0.82	2017	2	13	C6	Net
Colletidae	Chilicola (Heteroediscelis) curvapeligrosa	Female	0.81	2017	2	12	C8	Blue Pan Trap
Colletidae	Chilicola (Heteroediscelis) curvapeligrosa	Female	0.83	2016	12	18	C8	Blue Pan Trap
Colletidae	Chilicola (Heteroediscelis) curvapeligrosa	Female	0.8	2017	1	13	C8	White Pan Trap
Colletidae	Chilicola (Heteroediscelis) curvapeligrosa	Female	0.71	2017	2	12	C8	White Pan Trap
Colletidae	Colletes araucariae	Female	2.41	2016	12	15	C1	Net
Colletidae	Colletes araucariae	Male	2.38	2017	2	10	C1	Net
Colletidae	Colletes araucariae	Female	2.54	2017	1	12	C5	Net
Colletidae	Colletes araucariae	Female	2.76	2017	1	12	C5	Net
Colletidae	Colletes araucariae	Female	2.41	2016	12	18	C5	Net
Colletidae	Colletes araucariae	Female	2.51	2016	12	18	C5	Net
Colletidae	Colletes araucariae	Female	2.39	2016	12	18	C5	Net
Colletidae	Colletes araucariae	Female	2.46	2017	1	12	C5	Net
Colletidae	Colletes araucariae	Female	2.74	2017	2	10	C5	Net
Colletidae	Colletes araucariae	Female	2.61	2016	12	18	C5	Net
Colletidae	Colletes araucariae	Female	2.65	2016	12	18	C5	Net
Colletidae	Colletes araucariae	Female	2.49	2017	1	12	C6	Net
Colletidae	Colletes araucariae	Female	2.42	2017	1	12	C6	Net
Colletidae	Colletes araucariae	Female	2.34	2017	1	12	C6	Net
Colletidae	Colletes araucariae	Female	2.29	2017	1	12	C6	Net
Colletidae	Colletes araucariae	Male	2.54	2017	2	13	C6	Net
Colletidae	Colletes fulvipes	Female	3.57	2017	1	11	C4	Net
Apidae	Diadasia chilensis	Female	2	2017	1	10	C1	Blue Pan Trap
Apidae	Diadasia chilensis	Female	2.25	2016	12	15	C1	Blue Pan Trap
Apidae	Diadasia chilensis	Female	1.99	2016	12	15	C2	Blue Pan Trap
Apidae	Diadasia chilensis	Female	2.16	2016	12	18	C5	Blue Pan Trap
Apidae	Diadasia chilensis	Female	2.16	2016	12	18	C5	Blue Pan Trap
Apidae	Diadasia chilensis	Male	1.84	2017	2	10	C5	Blue Pan Trap
Apidae	Diadasia chilensis	Female	2.35	2017	1	12	C5	Net
Apidae	Epiclopus gayi	Female	3.96	2017	1	12	C6	Net
Apidae	Epiclopus lendlianus	Female	4.07	2016	12	15	C4	Net
Apidae	Epiclopus lendlianus	Female	4.32	2016	12	15	C4	Net
Apidae	Epiclopus lendlianus	Female	4.3	2016	12	15	C4	Net
Apidae	Isepeolus luctuosus	Male	2.03	2017	2	10	C1	Net
Halictidae	Lasioglossum sp. 1	Female	1.12	2017	1	10	C1	Yellow Pan Trap
Halictidae	Lasioglossum sp. 1	Female	0.97	2017	1	10	C1	Yellow Pan Trap
Halictidae	Lasioglossum sp. 1	Female	1.17	2017	2	10	C1	Yellow Pan Trap
Halictidae	Lasioglossum sp. 1	Female	1.01	2017	2	10	C1	Yellow Pan Trap
Halictidae	Lasioglossum sp. 1	Female	1.22	2016	12	15	C1	Blue Pan Trap
Halictidae	Lasioglossum sp. 1	Female	1.15	2017	2	10	C1	Blue Pan Trap
Halictidae	Lasioglossum sp. 1	Female	1.01	2016	12	15	C1	Blue Pan Trap
Halictidae	Lasioglossum sp. 1	Female	1	2016	12	15	C1	Blue Pan Trap
Halictidae	Lasioglossum sp. 1	Female	1.02	2017	2	10	C1	White Pan Trap
Halictidae	Lasioglossum sp. 1	Female	1.12	2017	2	10	C1	Net
Halictidae	Lasioglossum sp. 1	Male	1.01	2017	2	10	C1	Net
Halictidae	Lasioglossum sp. 1	Male	1.18	2017	2	10	C1	Net
Halictidae	Lasioglossum sp. 1	Male	1.03	2017	2	10	C1	Net
Halictidae	Lasioglossum sp. 1	Female	1.07	2017	2	11	C4	Yellow Pan Trap
Halictidae	Lasioglossum sp. 1	Male	0.9	2017	2	11	C4	White Pan Trap
Halictidae	Lasioglossum sp. 1	Female	1.09	2017	2	10	C5	Yellow Pan Trap
Halictidae	Lasioglossum sp. 1	Female	1.01	2017	1	12	C5	Yellow Pan Trap
Halictidae	Lasioglossum sp. 1	Male	1.1	2017	2	10	C5	Yellow Pan Trap
Halictidae	Lasioglossum sp. 1	Female	1.02	2016	12	18	C5	Blue Pan Trap
Halictidae	Lasioglossum sp. 1	Male	1.16	2017	2	10	C5	Blue Pan Trap
Halictidae	Lasioglossum sp. 1	Female	1.1	2017	2	10	C5	White Pan Trap
Halictidae	Lasioglossum sp. 1	Female	1.01	2017	1	12	C5	Net
Halictidae	Lasioglossum sp. 1	Female	1.05	2017	2	10	C5	Net
Halictidae	Lasioglossum sp. 1	Female	1.16	2017	2	10	C5	Net
Halictidae	Lasioglossum sp. 1	Male	1.31	2017	2	10	C5	Net
Halictidae	Lasioglossum sp. 1	Male	1.05	2017	2	10	C5	Net
Andrenidae	Liphanthus andinus	Female	1.05	2016	12	15	C1	Yellow Pan Trap
Andrenidae	Liphanthus andinus	Male	0.99	2017	1	12	C5	White Pan Trap
Andrenidae	Liphanthus andinus	Female	1.19	2017	2	13	C6	Yellow Pan Trap
Andrenidae	Liphanthus sabulosus	Female	1.22	2016	12	15	C1	Yellow Pan Trap
Andrenidae	Liphanthus sabulosus	Male	1.16	2017	2	13	C2	Yellow Pan Trap
Andrenidae	Liphanthus sabulosus	Female	1.11	2017	2	11	C3	Yellow Pan Trap
Andrenidae	Liphanthus sabulosus	Female	1.07	2017	2	11	C3	White Pan Trap
Andrenidae	Liphanthus sabulosus	Female	1.32	2017	2	11	C4	Yellow Pan Trap
Andrenidae	Liphanthus sabulosus	Female	1.22	2017	2	11	C4	Yellow Pan Trap
Andrenidae	Liphanthus sabulosus	Female	1.08	2017	1	11	C4	Blue Pan Trap
Andrenidae	Liphanthus sabulosus	Female	1.03	2017	1	11	C4	White Pan Trap
Andrenidae	Liphanthus sabulosus	Female	1.03	2017	1	11	C4	White Pan Trap
Andrenidae	Liphanthus sabulosus	Male	0.97	2017	1	11	C4	White Pan Trap
Andrenidae	Liphanthus sabulosus	Male	0.91	2017	1	11	C4	White Pan Trap
Andrenidae	Liphanthus sabulosus	Female	1.39	2017	2	10	C5	Yellow Pan Trap
Andrenidae	Liphanthus sabulosus	Female	1.16	2017	1	12	C6	Yellow Pan Trap
Andrenidae	Liphanthus sabulosus	Female	1.27	2017	2	13	C6	Yellow Pan Trap
Andrenidae	Liphanthus sabulosus	Female	1.09	2016	12	18	C7	Yellow Pan Trap
Andrenidae	Liphanthus sabulosus	Female	1.12	2016	12	18	C7	Yellow Pan Trap
Andrenidae	Liphanthus sabulosus	Female	1.12	2016	12	18	C7	Yellow Pan Trap
Andrenidae	Liphanthus sabulosus	Female	1.19	2016	12	18	C8	Yellow Pan Trap
Andrenidae	Liphanthus sabulosus	Female	1.04	2016	12	18	C8	Blue Pan Trap
Andrenidae	Liphanthus sabulosus	Male	0.87	2016	12	18	C8	Blue Pan Trap
Andrenidae	Liphanthus sabulosus	Female	0.99	2017	1	13	C8	White Pan Trap
Megachilidae	Megachile (Dasymegachile) distinguenda	Female	4.03	2016	12	15	C2	Blue Pan Trap
Megachilidae	Megachile (Dasymegachile) distinguenda	Male	3.98	2017	1	11	C4	Net
Megachilidae	Megachile (Dasymegachile) distinguenda	Female	4.12	2017	2	13	C6	Net
Megachilidae	Megachile (Dasymegachile) distinguenda	Female	3.93	2016	12	18	C6	Net
Megachilidae	Megachile pollinosa	Female	3.46	2017	1	12	C5	Net
Megachilidae	Megachile semirufa	Male	4.5	2017	2	13	C2	Net
Megachilidae	Megachile semirufa	Male	4.23	2017	2	13	C2	Net
Megachilidae	Megachile semirufa	Male	4.1	2017	1	11	C3	Net
Megachilidae	Megachile semirufa	Male	4.16	2017	1	11	C3	Net
Megachilidae	Megachile semirufa	Male	4.3	2017	1	11	C3	Net
Megachilidae	Megachile semirufa	Male	4.12	2017	1	11	C3	Net
Megachilidae	Megachile semirufa	Male	4.2	2017	1	11	C3	Net
Megachilidae	Megachile semirufa	Female	4.13	2017	1	12	C5	Net
Megachilidae	Megachile semirufa	Male	4.28	2017	2	10	C5	Net
Megachilidae	Megachile semirufa	Female	4.15	2017	1	12	C6	Net
Megachilidae	Megachile semirufa	Female	4.45	2017	1	12	C6	Net
Megachilidae	Megachile semirufa	Female	4.3	2017	1	12	C6	Net
Megachilidae	Megachile semirufa	Female	4.18	2017	1	13	C8	Net
Megachilidae	Megachile semirufa	Male	3.8	2017	1	13	C8	Net
Megachilidae	Megachile saulcyi	Female	3.56	2017	2	10	C5	Yellow Pan Trap
Megachilidae	Megachile saulcyi	Female	3.34	2017	2	10	C5	White Pan Trap
Megachilidae	Megachile saulcyi	Female	3.77	2017	1	12	C5	Net
Megachilidae	Megachile saulcyi	Female	3.62	2017	1	12	C6	Net
Andrenidae	Rhophitulus evansi	Female	1.7	2017	2	13	C2	Blue Pan Trap
Andrenidae	Rhophitulus evansi	Male	1.31	2017	2	13	C2	Blue Pan Trap
Andrenidae	Rhophitulus evansi	Female	1.58	2017	2	11	C3	Yellow Pan Trap
Andrenidae	Rhophitulus evansi	Male	1.47	2017	2	11	C3	Blue Pan Trap
Andrenidae	Rhophitulus evansi	Male	1.38	2017	2	11	C3	Net
Andrenidae	Rhophitulus evansi	Female	1.57	2017	2	11	C4	Yellow Pan Trap
Andrenidae	Rhophitulus evansi	Male	1.45	2017	2	11	C4	Yellow Pan Trap
Andrenidae	Rhophitulus evansi	Female	1.61	2017	2	11	C4	Blue Pan Trap
Andrenidae	Rhophitulus evansi	Male	1.44	2017	2	11	C4	Blue Pan Trap
Andrenidae	Rhophitulus evansi	Female	1.35	2017	2	11	C4	Net
Andrenidae	Rhophitulus evansi	Male	1.33	2017	2	11	C4	Net
Andrenidae	Rhophitulus evansi	Male	1.5	2017	2	10	C5	White Pan Trap
Andrenidae	Rhophitulus evansi	Male	1.25	2017	2	13	C6	White Pan Trap
Andrenidae	Rhophitulus evansi	Female	1.56	2017	2	12	C8	Net
Andrenidae	Rhophitulus evansi	Female	1.51	2017	2	12	C8	Net
Halictidae	Ruizantheda mutabilis	Female	1.79	2016	12	18	C6	Yellow Pan Trap
Halictidae	Ruizantheda nigrocaerulea	Male	1.51	2016	12	15	C1	Blue Pan Trap
Halictidae	Sphecodes rugulosus	Female	1.01	2016	12	15	C4	White Pan Trap
Halictidae	Sphecodes rugulosus	Male	0.95	2017	2	10	C5	White Pan Trap
Megachilidae	Trichothurgus herbsti	Male	3.87	2016	12	18	C6	Yellow Pan Trap
Colletidae	Xeromelissa sp. 1	Female	0.89	2017	2	12	C8	Yellow Pan Trap
Colletidae	Xeromelissa sp. 1	Female	0.87	2017	1	13	C8	Yellow Pan Trap
Colletidae	Xeromelissa sp. 1	Female	0.88	2017	1	13	C8	Blue Pan Trap
Colletidae	Xeromelissa sp. 1	Female	0.92	2016	12	18	C8	Blue Pan Trap
Colletidae	Xeromelissa sp. 1	Male	0.83	2017	2	12	C8	Blue Pan Trap
Colletidae	Xeromelissa sp. 1	Female	0.92	2017	1	13	C8	White Pan Trap

## Sheet: season 2017-2018
				Collection data
Family	Species	Sex	ITD (mm)	Year	Month	Day	Site	Collecting method
Andrenidae	Acamptopoeum submetallicum	Male	1.9	2018	1	8	C1	Yellow Pan Trap
Andrenidae	Acamptopoeum submetallicum	Female	2.6	2017	12	6	C1	Blue Pan Trap
Andrenidae	Acamptopoeum submetallicum	Male	2	2018	2	1	C1	White Pan Trap
Andrenidae	Acamptopoeum submetallicum	Male	2.2	2018	1	8	C1	White Pan Trap
Andrenidae	Acamptopoeum submetallicum	Male	2	2018	1	8	C1	Net
Andrenidae	Acamptopoeum submetallicum	Male	1.9	2018	2	1	C5	Yellow Pan Trap
Andrenidae	Acamptopoeum submetallicum	Male	2.1	2018	1	8	C5	Yellow Pan Trap
Andrenidae	Acamptopoeum submetallicum	Male	2.1	2018	1	8	C5	Yellow Pan Trap
Andrenidae	Acamptopoeum submetallicum	Male	2.2	2018	1	8	C5	Yellow Pan Trap
Andrenidae	Acamptopoeum submetallicum	Male	1.9	2018	2	1	C5	Blue Pan Trap
Andrenidae	Acamptopoeum submetallicum	Male	2.1	2018	1	8	C5	Blue Pan Trap
Andrenidae	Acamptopoeum submetallicum	Male	2.1	2018	2	1	C5	Blue Pan Trap
Andrenidae	Acamptopoeum submetallicum	Male	2.2	2018	1	8	C5	Blue Pan Trap
Andrenidae	Acamptopoeum submetallicum	Male	2.2	2018	1	8	C5	Blue Pan Trap
Andrenidae	Acamptopoeum submetallicum	Male	1.9	2018	1	8	C5	Net
Andrenidae	Acamptopoeum submetallicum	Male	2	2018	1	8	C5	Net
Andrenidae	Acamptopoeum submetallicum	Male	2.1	2018	1	8	C5	Net
Andrenidae	Acamptopoeum submetallicum	Male	2.1	2018	1	8	C5	Net
Andrenidae	Acamptopoeum submetallicum	Male	2	2018	1	8	C5	Net
Andrenidae	Acamptopoeum submetallicum	Female	2.3	2018	2	2	C6	Blue Pan Trap
Apidae	Alloscirtetica gayi	Male	3	2018	1	8	C1	Net
Apidae	Alloscirtetica gayi	Female	3.2	2018	1	5	C6	Net
Apidae	Alloscirtetica gayi	Female	3.4	2017	12	5	C6	Net
Apidae	Alloscirtetica rufitarsis	Female	3.1	2017	12	2	C4	Net
Apidae	Alloscirtetica rufitarsis	Female	3.7	2017	12	6	C5	Net
Apidae	Alloscirtetica rufitarsis	Male	3.2	2017	12	6	C5	Net
Apidae	Alloscirtetica rufitarsis	Female	3.3	2017	12	5	C6	Net
Apidae	Alloscirtetica rufitarsis	Male	3.5	2017	12	5	C6	Net
Megachilidae	Anthidium chilense	Male	2.3	2018	1	8	C1	Yellow Pan Trap
Megachilidae	Anthidium chilense	Female	2.7	2018	2	1	C5	Blue Pan Trap
Megachilidae	Anthidium chubuti	Female	3.4	2018	2	4	C4	Yellow Pan Trap
Megachilidae	Anthidium chubuti	Female	3.5	2018	1	6	C4	Yellow Pan Trap
Megachilidae	Anthidium chubuti	Female	3.8	2018	1	6	C4	White Pan Trap
Megachilidae	Anthidium chubuti	Female	3.2	2018	1	6	C4	Net
Megachilidae	Anthidium chubuti	Female	3.5	2018	1	6	C4	Net
Megachilidae	Anthidium chubuti	Female	3.5	2018	1	6	C4	Net
Megachilidae	Anthidium chubuti	Female	3.8	2018	1	6	C4	Net
Megachilidae	Anthidium chubuti	Male	4	2018	1	6	C4	Net
Megachilidae	Anthidium chubuti	Male	4.1	2018	1	6	C4	Net
Megachilidae	Anthidium chubuti	Male	4.1	2018	1	7	C8	Net
Apidae	Bombus dahlbomii	Female	4.07	2018	1	8	C1	Net
Apidae	Bombus dahlbomii	Female	4.22	2018	1	8	C1	Net
Apidae	Bombus dahlbomii	Female	3.58	2018	1	5	C2	Net
Apidae	Bombus dahlbomii	Female	3.84	2018	2	2	C2	Net
Apidae	Bombus dahlbomii	Female	3.84	2018	2	2	C2	Net
Apidae	Bombus dahlbomii	Female	4.07	2018	2	2	C2	Net
Apidae	Bombus dahlbomii	Female	4.22	2018	2	2	C2	Net
Apidae	Bombus dahlbomii	Female	4.51	2018	2	2	C2	Net
Apidae	Bombus dahlbomii	Female	4.51	2018	2	2	C2	Net
Apidae	Bombus dahlbomii	Female	4.68	2018	2	2	C2	Net
Apidae	Bombus dahlbomii	Female	4.68	2018	2	2	C2	Net
Apidae	Bombus dahlbomii	Female	5.06	2018	2	2	C2	Net
Apidae	Bombus dahlbomii	Female	6.24	2018	2	2	C2	Net
Apidae	Bombus dahlbomii	Female	3.58	2018	2	4	C3	Net
Apidae	Bombus dahlbomii	Female	4.07	2018	2	4	C3	Net
Apidae	Bombus dahlbomii	Female	4.22	2018	2	4	C3	Net
Apidae	Bombus dahlbomii	Female	5.06	2018	2	4	C3	Net
Apidae	Bombus dahlbomii	Female	6.24	2018	2	4	C3	Net
Apidae	Bombus dahlbomii	Female	3.58	2018	2	4	C4	Net
Apidae	Bombus dahlbomii	Female	3.84	2018	2	4	C4	Net
Apidae	Bombus dahlbomii	Female	4.07	2018	2	4	C4	Net
Apidae	Bombus dahlbomii	Female	4.22	2018	2	4	C4	Net
Apidae	Bombus dahlbomii	Female	4.51	2018	2	4	C4	Net
Apidae	Bombus dahlbomii	Female	4.51	2018	2	4	C4	Net
Apidae	Bombus dahlbomii	Female	5.06	2018	2	4	C4	Net
Apidae	Bombus dahlbomii	Female	6.24	2018	2	4	C4	Net
Apidae	Bombus dahlbomii	Female	3.58	2017	11	10	C5	Net
Apidae	Bombus dahlbomii	Female	3.84	2018	1	8	C5	Net
Apidae	Bombus dahlbomii	Female	4.22	2018	1	8	C5	Net
Apidae	Bombus dahlbomii	Female	4.51	2018	1	8	C5	Net
Apidae	Bombus dahlbomii	Female	4.68	2018	2	1	C5	Net
Apidae	Bombus dahlbomii	Female	4.68	2018	2	1	C5	Net
Apidae	Bombus dahlbomii	Female	4.68	2018	2	1	C5	Net
Apidae	Bombus dahlbomii	Female	5.06	2018	2	1	C5	Net
Apidae	Bombus dahlbomii	Female	6.24	2018	2	1	C5	Net
Apidae	Bombus dahlbomii	Female	3.58	2017	11	13	C6	Net
Apidae	Bombus dahlbomii	Female	3.58	2017	11	13	C6	Net
Apidae	Bombus dahlbomii	Female	3.58	2017	11	13	C6	Net
Apidae	Bombus dahlbomii	Female	3.58	2017	11	13	C6	Net
Apidae	Bombus dahlbomii	Female	3.58	2017	11	13	C6	Net
Apidae	Bombus dahlbomii	Female	3.84	2017	11	13	C6	Net
Apidae	Bombus dahlbomii	Female	3.84	2017	11	13	C6	Net
Apidae	Bombus dahlbomii	Female	3.84	2017	12	5	C6	Net
Apidae	Bombus dahlbomii	Female	3.84	2017	12	5	C6	Net
Apidae	Bombus dahlbomii	Female	3.84	2018	1	5	C6	Net
Apidae	Bombus dahlbomii	Female	3.84	2018	1	5	C6	Net
Apidae	Bombus dahlbomii	Female	3.84	2018	1	5	C6	Net
Apidae	Bombus dahlbomii	Female	4.07	2018	1	5	C6	Net
Apidae	Bombus dahlbomii	Female	4.07	2018	1	5	C6	Net
Apidae	Bombus dahlbomii	Female	4.07	2018	1	5	C6	Net
Apidae	Bombus dahlbomii	Female	4.07	2018	1	5	C6	Net
Apidae	Bombus dahlbomii	Female	4.07	2018	1	5	C6	Net
Apidae	Bombus dahlbomii	Female	4.07	2018	1	5	C6	Net
Apidae	Bombus dahlbomii	Female	4.07	2018	1	5	C6	Net
Apidae	Bombus dahlbomii	Female	4.07	2018	1	5	C6	Net
Apidae	Bombus dahlbomii	Female	4.22	2018	1	5	C6	Net
Apidae	Bombus dahlbomii	Female	4.22	2018	1	5	C6	Net
Apidae	Bombus dahlbomii	Female	4.22	2018	1	5	C6	Net
Apidae	Bombus dahlbomii	Female	4.22	2018	1	5	C6	Net
Apidae	Bombus dahlbomii	Female	4.22	2018	1	5	C6	Net
Apidae	Bombus dahlbomii	Female	4.22	2018	1	5	C6	Net
Apidae	Bombus dahlbomii	Female	4.51	2018	1	5	C6	Net
Apidae	Bombus dahlbomii	Female	4.51	2018	1	5	C6	Net
Apidae	Bombus dahlbomii	Female	4.51	2018	1	5	C6	Net
Apidae	Bombus dahlbomii	Female	4.51	2018	1	5	C6	Net
Apidae	Bombus dahlbomii	Female	4.51	2018	1	5	C6	Net
Apidae	Bombus dahlbomii	Female	4.51	2018	1	5	C6	Net
Apidae	Bombus dahlbomii	Female	4.68	2018	1	5	C6	Net
Apidae	Bombus dahlbomii	Female	4.68	2018	2	2	C6	Net
Apidae	Bombus dahlbomii	Female	4.68	2018	2	2	C6	Net
Apidae	Bombus dahlbomii	Female	4.68	2018	2	2	C6	Net
Apidae	Bombus dahlbomii	Female	4.68	2018	2	2	C6	Net
Apidae	Bombus dahlbomii	Female	4.68	2018	2	2	C6	Net
Apidae	Bombus dahlbomii	Female	4.68	2018	2	2	C6	Net
Apidae	Bombus dahlbomii	Female	5.06	2018	2	2	C6	Net
Apidae	Bombus dahlbomii	Female	5.06	2018	2	2	C6	Net
Apidae	Bombus dahlbomii	Female	5.06	2018	2	2	C6	Net
Apidae	Bombus dahlbomii	Female	5.06	2018	2	2	C6	Net
Apidae	Bombus dahlbomii	Female	5.06	2018	2	2	C6	Net
Apidae	Bombus dahlbomii	Female	5.06	2018	2	2	C6	Net
Apidae	Bombus dahlbomii	Female	5.06	2018	2	2	C6	Net
Apidae	Bombus dahlbomii	Female	5.06	2018	2	2	C6	Net
Apidae	Bombus dahlbomii	Female	6.24	2018	2	2	C6	Net
Apidae	Bombus dahlbomii	Female	6.24	2018	2	2	C6	Net
Apidae	Bombus dahlbomii	Female	6.24	2018	2	2	C6	Net
Apidae	Bombus dahlbomii	Female	6.24	2018	2	2	C6	Net
Apidae	Bombus dahlbomii	Female	6.24	2018	2	2	C6	Net
Apidae	Bombus dahlbomii	Female	6.24	2018	2	2	C6	Net
Apidae	Bombus dahlbomii	Female	3.58	2017	11	12	C7	Net
Apidae	Bombus dahlbomii	Female	3.58	2017	11	12	C7	Net
Apidae	Bombus dahlbomii	Female	3.84	2017	12	3	C7	Net
Apidae	Bombus dahlbomii	Female	3.84	2018	2	3	C7	Net
Apidae	Bombus dahlbomii	Female	4.22	2018	2	3	C7	Net
Apidae	Bombus dahlbomii	Female	4.51	2018	2	3	C7	Net
Apidae	Bombus dahlbomii	Female	4.68	2018	2	3	C7	Net
Apidae	Bombus dahlbomii	Female	5.06	2018	2	3	C7	Net
Apidae	Bombus dahlbomii	Female	5.06	2018	2	3	C7	Net
Apidae	Bombus dahlbomii	Female	6.24	2018	2	3	C7	Net
Apidae	Bombus dahlbomii	Female	3.58	2018	1	7	C8	Net
Apidae	Bombus dahlbomii	Female	3.58	2018	1	7	C8	Net
Apidae	Bombus dahlbomii	Female	3.58	2018	1	7	C8	Net
Apidae	Bombus dahlbomii	Female	3.84	2018	1	7	C8	Net
Apidae	Bombus dahlbomii	Female	4.07	2018	1	7	C8	Net
Apidae	Bombus dahlbomii	Female	4.07	2018	1	7	C8	Net
Apidae	Bombus dahlbomii	Female	4.22	2018	1	7	C8	Net
Apidae	Bombus dahlbomii	Female	4.22	2018	1	7	C8	Net
Apidae	Bombus dahlbomii	Female	4.51	2018	1	7	C8	Net
Apidae	Bombus dahlbomii	Female	4.51	2018	1	7	C8	Net
Apidae	Bombus dahlbomii	Female	4.68	2018	2	3	C8	Net
Apidae	Bombus dahlbomii	Female	4.68	2018	2	3	C8	Net
Apidae	Bombus dahlbomii	Female	6.24	2018	2	3	C8	Net
Apidae	Bombus dahlbomii	Female	6.24	2018	2	3	C8	Net
Apidae	Bombus dahlbomii	Female	6.24	2018	2	3	C8	Net
Colletidae	Cadeguala occidentalis	Female	3.3	2018	1	5	C6	Net
Halictidae	Caenohalictus aplacodes	Female	1.5	2017	11	12	C8	Net
Halictidae	Caenohalictus iodurus	Female	1.3	2017	11	13	C2	Yellow Pan Trap
Halictidae	Caenohalictus iodurus	Female	1.4	2017	11	13	C2	Yellow Pan Trap
Halictidae	Caenohalictus iodurus	Female	1.4	2017	11	13	C2	Blue Pan Trap
Halictidae	Caenohalictus iodurus	Female	1.4	2017	11	13	C2	Blue Pan Trap
Halictidae	Caenohalictus iodurus	Female	1.5	2017	11	13	C2	Blue Pan Trap
Halictidae	Caenohalictus iodurus	Female	1.2	2017	11	13	C2	White Pan Trap
Halictidae	Caenohalictus iodurus	Female	1.3	2017	11	13	C2	White Pan Trap
Halictidae	Caenohalictus iodurus	Female	1.3	2017	11	13	C2	White Pan Trap
Halictidae	Caenohalictus iodurus	Female	1.3	2017	12	5	C2	White Pan Trap
Halictidae	Caenohalictus iodurus	Female	1.4	2017	11	13	C2	White Pan Trap
Halictidae	Caenohalictus iodurus	Female	1.4	2017	11	13	C2	White Pan Trap
Halictidae	Caenohalictus iodurus	Female	1.4	2017	11	13	C2	White Pan Trap
Halictidae	Caenohalictus iodurus	Female	1.3	2017	11	13	C2	Net
Halictidae	Caenohalictus iodurus	Female	1.4	2017	11	13	C2	Net
Halictidae	Caenohalictus iodurus	Female	1.3	2017	11	11	C3	Yellow Pan Trap
Halictidae	Caenohalictus iodurus	Female	1.3	2017	11	11	C3	Yellow Pan Trap
Halictidae	Caenohalictus iodurus	Female	1.3	2017	11	11	C3	Yellow Pan Trap
Halictidae	Caenohalictus iodurus	Female	1.3	2017	11	11	C3	Yellow Pan Trap
Halictidae	Caenohalictus iodurus	Female	1.4	2017	11	11	C3	Yellow Pan Trap
Halictidae	Caenohalictus iodurus	Female	1.4	2017	11	11	C3	Yellow Pan Trap
Halictidae	Caenohalictus iodurus	Female	1.4	2017	11	11	C3	Yellow Pan Trap
Halictidae	Caenohalictus iodurus	Female	1.4	2017	11	11	C3	Yellow Pan Trap
Halictidae	Caenohalictus iodurus	Female	1.3	2017	11	11	C3	Blue Pan Trap
Halictidae	Caenohalictus iodurus	Female	1.3	2017	11	11	C3	Blue Pan Trap
Halictidae	Caenohalictus iodurus	Female	1.3	2017	11	11	C3	Blue Pan Trap
Halictidae	Caenohalictus iodurus	Female	1.3	2017	11	11	C3	Blue Pan Trap
Halictidae	Caenohalictus iodurus	Female	1.3	2017	11	11	C3	Blue Pan Trap
Halictidae	Caenohalictus iodurus	Female	1.3	2017	11	11	C3	Blue Pan Trap
Halictidae	Caenohalictus iodurus	Female	1.3	2017	11	11	C3	Blue Pan Trap
Halictidae	Caenohalictus iodurus	Female	1.4	2017	11	11	C3	Blue Pan Trap
Halictidae	Caenohalictus iodurus	Female	1.5	2017	12	2	C3	Blue Pan Trap
Halictidae	Caenohalictus iodurus	Female	1.2	2017	12	2	C3	White Pan Trap
Halictidae	Caenohalictus iodurus	Female	1.3	2017	12	2	C3	White Pan Trap
Halictidae	Caenohalictus iodurus	Female	1.3	2017	12	2	C3	White Pan Trap
Halictidae	Caenohalictus iodurus	Female	1.3	2017	12	2	C3	White Pan Trap
Halictidae	Caenohalictus iodurus	Female	1.3	2017	11	11	C3	White Pan Trap
Halictidae	Caenohalictus iodurus	Female	1.3	2017	11	11	C3	White Pan Trap
Halictidae	Caenohalictus iodurus	Female	1.4	2017	12	2	C3	White Pan Trap
Halictidae	Caenohalictus iodurus	Female	1.4	2017	12	2	C3	White Pan Trap
Halictidae	Caenohalictus iodurus	Female	1.4	2017	11	11	C3	White Pan Trap
Halictidae	Caenohalictus iodurus	Female	1.4	2017	11	11	C3	White Pan Trap
Halictidae	Caenohalictus iodurus	Female	1.4	2017	11	11	C3	White Pan Trap
Halictidae	Caenohalictus iodurus	Female	1.4	2017	11	11	C3	White Pan Trap
Halictidae	Caenohalictus iodurus	Female	1.4	2017	11	11	C3	White Pan Trap
Halictidae	Caenohalictus iodurus	Female	1.4	2017	11	11	C3	White Pan Trap
Halictidae	Caenohalictus iodurus	Female	1.4	2017	11	11	C3	White Pan Trap
Halictidae	Caenohalictus iodurus	Female	1.4	2017	11	11	C3	White Pan Trap
Halictidae	Caenohalictus iodurus	Female	1.4	2017	11	11	C3	White Pan Trap
Halictidae	Caenohalictus iodurus	Female	1.4	2017	11	11	C3	White Pan Trap
Halictidae	Caenohalictus iodurus	Female	1.4	2017	11	11	C3	White Pan Trap
Halictidae	Caenohalictus iodurus	Female	1.4	2017	11	11	C3	White Pan Trap
Halictidae	Caenohalictus iodurus	Female	1.4	2017	11	11	C3	White Pan Trap
Halictidae	Caenohalictus iodurus	Female	1.4	2017	11	11	C3	White Pan Trap
Halictidae	Caenohalictus iodurus	Female	1.5	2017	11	11	C3	White Pan Trap
Halictidae	Caenohalictus iodurus	Female	1.6	2017	11	11	C3	White Pan Trap
Halictidae	Caenohalictus iodurus	Female	1.2	2017	11	11	C4	Yellow Pan Trap
Halictidae	Caenohalictus iodurus	Female	1.3	2017	11	11	C4	Yellow Pan Trap
Halictidae	Caenohalictus iodurus	Female	1.4	2017	11	11	C4	Yellow Pan Trap
Halictidae	Caenohalictus iodurus	Female	1.4	2017	12	2	C4	Yellow Pan Trap
Halictidae	Caenohalictus iodurus	Female	1.2	2017	11	11	C4	Blue Pan Trap
Halictidae	Caenohalictus iodurus	Female	1.3	2017	11	11	C4	Blue Pan Trap
Halictidae	Caenohalictus iodurus	Female	1.3	2017	12	2	C4	Blue Pan Trap
Halictidae	Caenohalictus iodurus	Female	1.4	2017	12	2	C4	Blue Pan Trap
Halictidae	Caenohalictus iodurus	Female	1.4	2017	12	2	C4	Blue Pan Trap
Halictidae	Caenohalictus iodurus	Female	1.3	2017	11	11	C4	White Pan Trap
Halictidae	Caenohalictus iodurus	Female	1.3	2017	11	11	C4	White Pan Trap
Halictidae	Caenohalictus iodurus	Female	1.4	2017	11	11	C4	White Pan Trap
Halictidae	Caenohalictus iodurus	Female	1.4	2017	11	11	C4	White Pan Trap
Halictidae	Caenohalictus iodurus	Female	1.4	2017	11	11	C4	White Pan Trap
Halictidae	Caenohalictus iodurus	Female	1.4	2017	12	2	C4	White Pan Trap
Halictidae	Caenohalictus iodurus	Female	1.4	2017	12	2	C4	White Pan Trap
Halictidae	Caenohalictus iodurus	Female	1.4	2017	12	5	C6	Blue Pan Trap
Halictidae	Caenohalictus iodurus	Male	1.3	2018	2	2	C6	Net
Halictidae	Caenohalictus iodurus	Male	1.4	2018	2	2	C6	Net
Halictidae	Caenohalictus iodurus	Male	1.5	2018	2	2	C6	Net
Halictidae	Caenohalictus iodurus	Female	1.3	2017	11	12	C7	Yellow Pan Trap
Halictidae	Caenohalictus iodurus	Female	1.3	2017	11	12	C7	Yellow Pan Trap
Halictidae	Caenohalictus iodurus	Female	1.4	2017	11	12	C7	Net
Halictidae	Caenohalictus iodurus	Female	1.4	2017	12	3	C8	White Pan Trap
Halictidae	Caenohalictus iodurus	Male	1.4	2018	2	3	C8	Net
Halictidae	Caenohalictus iodurus	Female	1.3	2017	11	12	C8	Net
Halictidae	Caenohalictus iodurus	Female	1.4	2017	11	12	C8	Net
Halictidae	Caenohalictus rostraticeps	Female	1.9	2018	1	6	C3	Blue Pan Trap
Halictidae	Caenohalictus rostraticeps	Female	1.8	2018	1	5	C6	Net
Halictidae	Caenohalictus rostraticeps	Female	1.9	2018	1	5	C6	Net
Halictidae	Caenohalictus rostraticeps	Male	1.7	2018	1	5	C6	Net
Halictidae	Caenohalictus rostraticeps	Female	2.1	2018	1	8	C8	Blue Pan Trap
Halictidae	Callistochlora chloris	Female	1.5	2018	1	8	C1	Net
Halictidae	Callistochlora chloris	Female	1.7	2018	1	8	C1	Net
Halictidae	Callistochlora chloris	Female	1.8	2018	1	8	C1	Net
Halictidae	Callistochlora chloris	Female	1.8	2018	1	8	C1	Net
Halictidae	Callistochlora chloris	Female	1.9	2018	1	8	C1	Net
Halictidae	Callistochlora chloris	Female	1.8	2017	11	13	C2	Net
Halictidae	Callistochlora chloris	Female	1.6	2018	1	8	C5	Net
Halictidae	Callistochlora chloris	Female	1.6	2018	2	1	C5	Net
Halictidae	Callistochlora chloris	Female	1.7	2018	1	8	C5	Net
Halictidae	Callistochlora chloris	Female	1.7	2018	1	8	C5	Net
Halictidae	Callistochlora chloris	Female	1.7	2018	1	8	C5	Net
Halictidae	Callistochlora chloris	Female	1.7	2018	1	8	C5	Net
Halictidae	Callistochlora chloris	Female	1.7	2018	1	8	C5	Net
Halictidae	Callistochlora chloris	Female	1.7	2018	1	8	C5	Net
Halictidae	Callistochlora chloris	Female	1.7	2018	1	8	C5	Net
Halictidae	Callistochlora chloris	Female	1.7	2018	1	8	C5	Net
Halictidae	Callistochlora chloris	Female	1.7	2018	1	8	C5	Net
Halictidae	Callistochlora chloris	Female	1.7	2018	2	1	C5	Net
Halictidae	Callistochlora chloris	Female	1.7	2018	2	1	C5	Net
Halictidae	Callistochlora chloris	Female	1.7	2018	2	1	C5	Net
Halictidae	Callistochlora chloris	Female	1.7	2018	2	1	C5	Net
Halictidae	Callistochlora chloris	Female	1.7	2018	2	1	C5	Net
Halictidae	Callistochlora chloris	Female	1.7	2018	2	1	C5	Net
Halictidae	Callistochlora chloris	Female	1.7	2018	2	1	C5	Net
Halictidae	Callistochlora chloris	Female	1.7	2018	2	1	C5	Net
Halictidae	Callistochlora chloris	Female	1.7	2018	2	1	C5	Net
Halictidae	Callistochlora chloris	Female	1.7	2018	2	1	C5	Net
Halictidae	Callistochlora chloris	Female	1.7	2018	2	1	C5	Net
Halictidae	Callistochlora chloris	Female	1.7	2018	2	1	C5	Net
Halictidae	Callistochlora chloris	Female	1.7	2018	2	1	C5	Net
Halictidae	Callistochlora chloris	Female	1.7	2018	2	1	C5	Net
Halictidae	Callistochlora chloris	Female	1.7	2018	2	1	C5	Net
Halictidae	Callistochlora chloris	Female	1.7	2018	2	1	C5	Net
Halictidae	Callistochlora chloris	Female	1.7	2018	2	1	C5	Net
Halictidae	Callistochlora chloris	Female	1.7	2018	2	1	C5	Net
Halictidae	Callistochlora chloris	Female	1.8	2018	1	8	C5	Net
Halictidae	Callistochlora chloris	Female	1.8	2018	1	8	C5	Net
Halictidae	Callistochlora chloris	Female	1.8	2018	1	8	C5	Net
Halictidae	Callistochlora chloris	Female	1.8	2018	1	8	C5	Net
Halictidae	Callistochlora chloris	Female	1.8	2018	1	8	C5	Net
Halictidae	Callistochlora chloris	Female	1.8	2018	1	8	C5	Net
Halictidae	Callistochlora chloris	Female	1.8	2018	2	1	C5	Net
Halictidae	Callistochlora chloris	Female	1.8	2018	2	1	C5	Net
Halictidae	Callistochlora chloris	Female	1.8	2018	2	1	C5	Net
Halictidae	Callistochlora chloris	Female	1.8	2018	2	1	C5	Net
Halictidae	Callistochlora chloris	Female	1.8	2018	2	1	C5	Net
Halictidae	Callistochlora chloris	Female	1.8	2018	2	1	C5	Net
Halictidae	Callistochlora chloris	Female	1.8	2018	2	1	C5	Net
Halictidae	Callistochlora chloris	Female	1.8	2018	2	1	C5	Net
Halictidae	Callistochlora chloris	Female	1.8	2018	2	1	C5	Net
Halictidae	Callistochlora chloris	Female	1.8	2018	2	1	C5	Net
Halictidae	Callistochlora chloris	Female	1.8	2018	2	1	C5	Net
Halictidae	Callistochlora chloris	Female	1.8	2018	2	1	C5	Net
Halictidae	Callistochlora chloris	Female	1.8	2018	2	1	C5	Net
Halictidae	Callistochlora chloris	Female	1.8	2018	2	1	C5	Net
Halictidae	Callistochlora chloris	Female	1.8	2018	2	1	C5	Net
Halictidae	Callistochlora chloris	Female	1.8	2018	2	1	C5	Net
Halictidae	Callistochlora chloris	Female	1.9	2018	2	1	C5	Net
Halictidae	Callistochlora chloris	Male	1.8	2018	2	1	C5	Net
Halictidae	Callistochlora chloris	Female	1.7	2018	1	5	C6	Net
Halictidae	Callistochlora chloris	Female	1.8	2018	2	2	C6	Net
Halictidae	Callistochlora prothysteres	Female	1.9	2018	1	8	C5	Net
Colletidae	Caupolicana bicolor	Female	4.3	2018	1	8	C5	Net
Apidae	Centris cineraria	Female	5.3	2017	12	5	C2	Net
Apidae	Centris cineraria	Female	5.1	2017	12	2	C3	Net
Apidae	Centris cineraria	Female	5.1	2017	12	2	C3	Net
Apidae	Centris cineraria	Female	5.2	2017	12	2	C3	Net
Apidae	Centris cineraria	Female	5.1	2017	12	2	C4	Net
Apidae	Centris cineraria	Female	5.1	2017	12	2	C4	Net
Apidae	Centris cineraria	Female	5.4	2017	12	2	C4	Net
Apidae	Centris cineraria	Female	5.1	2017	12	5	C6	Net
Apidae	Centris cineraria	Female	5	2017	12	3	C7	Net
Apidae	Centris cineraria	Female	5	2017	12	3	C7	Net
Apidae	Centris cineraria	Female	5.4	2017	12	3	C7	Net
Apidae	Centris cineraria	Female	4.5	2017	12	3	C8	Net
Apidae	Centris nigerrima	Female	4.6	2018	1	5	C2	Net
Apidae	Centris nigerrima	Female	5	2018	1	5	C2	Net
Apidae	Centris nigerrima	Female	4.6	2018	1	5	C6	Net
Apidae	Centris nigerrima	Female	4.6	2018	1	5	C6	Net
Apidae	Centris nigerrima	Female	4.8	2018	1	5	C6	Net
Apidae	Centris nigerrima	Female	4.8	2018	1	5	C6	Net
Apidae	Centris nigerrima	Female	5	2018	1	5	C6	Net
Apidae	Centris nigerrima	Female	5.1	2018	2	2	C6	Net
Apidae	Centris nigerrima	Male	4.6	2018	1	5	C6	Net
Apidae	Centris nigerrima	Male	4.9	2018	1	5	C6	Net
Apidae	Centris nigerrima	Male	4.9	2018	1	5	C6	Net
Apidae	Chalepogenus caeruleus	Female	2.7	2018	1	6	C4	Blue Pan Trap
Colletidae	Chilicola (Heteroediscelis) curvapeligrosa	Male	0.8	2018	1	8	C5	Blue Pan Trap
Colletidae	Chilicola (Heteroediscelis) curvapeligrosa	Female	0.7	2017	12	5	C6	Yellow Pan Trap
Colletidae	Chilicola (Heteroediscelis) curvapeligrosa	Female	0.8	2018	2	2	C6	Yellow Pan Trap
Colletidae	Chilicola (Heteroediscelis) curvapeligrosa	Female	0.8	2018	2	2	C6	Blue Pan Trap
Colletidae	Chilicola (Heteroediscelis) curvapeligrosa	Female	0.9	2018	2	2	C6	White Pan Trap
Colletidae	Chilicola (Heteroediscelis) curvapeligrosa	Female	0.9	2018	2	2	C6	White Pan Trap
Colletidae	Chilicola (Heteroediscelis) curvapeligrosa	Female	0.8	2018	2	3	C7	White Pan Trap
Colletidae	Chilicola (Heteroediscelis) curvapeligrosa	Female	0.7	2018	1	8	C8	Yellow Pan Trap
Colletidae	Chilicola (Heteroediscelis) curvapeligrosa	Female	0.8	2017	12	3	C8	Yellow Pan Trap
Colletidae	Chilicola (Heteroediscelis) curvapeligrosa	Female	0.8	2018	1	8	C8	Yellow Pan Trap
Colletidae	Chilicola (Heteroediscelis) curvapeligrosa	Female	0.8	2018	1	8	C8	Yellow Pan Trap
Colletidae	Chilicola (Heteroediscelis) curvapeligrosa	Female	0.8	2018	1	8	C8	Yellow Pan Trap
Colletidae	Chilicola (Heteroediscelis) curvapeligrosa	Female	0.8	2018	1	8	C8	Yellow Pan Trap
Colletidae	Chilicola (Heteroediscelis) curvapeligrosa	Female	0.8	2018	2	3	C8	Yellow Pan Trap
Colletidae	Chilicola (Heteroediscelis) curvapeligrosa	Female	0.7	2018	1	8	C8	Blue Pan Trap
Colletidae	Chilicola (Heteroediscelis) curvapeligrosa	Female	0.7	2018	1	7	C8	Blue Pan Trap
Colletidae	Chilicola (Heteroediscelis) curvapeligrosa	Female	0.7	2018	1	8	C8	Blue Pan Trap
Colletidae	Chilicola (Heteroediscelis) curvapeligrosa	Female	0.8	2018	2	3	C8	Blue Pan Trap
Colletidae	Chilicola (Heteroediscelis) curvapeligrosa	Female	0.8	2018	2	3	C8	Blue Pan Trap
Colletidae	Chilicola (Heteroediscelis) curvapeligrosa	Female	0.9	2017	12	3	C8	Blue Pan Trap
Colletidae	Chilicola (Heteroediscelis) curvapeligrosa	Female	0.9	2018	1	8	C8	Blue Pan Trap
Colletidae	Chilicola (Heteroediscelis) curvapeligrosa	Female	0.9	2018	2	3	C8	Blue Pan Trap
Colletidae	Chilicola (Heteroediscelis) curvapeligrosa	Female	0.7	2018	1	7	C8	White Pan Trap
Colletidae	Chilicola (Heteroediscelis) curvapeligrosa	Female	0.7	2018	2	3	C8	White Pan Trap
Colletidae	Chilicola (Heteroediscelis) curvapeligrosa	Female	0.7	2018	2	3	C8	White Pan Trap
Colletidae	Chilicola (Heteroediscelis) curvapeligrosa	Female	0.8	2018	1	7	C8	White Pan Trap
Colletidae	Chilicola (Heteroediscelis) curvapeligrosa	Female	0.8	2018	2	3	C8	White Pan Trap
Colletidae	Chilicola (Heteroediscelis) curvapeligrosa	Female	0.8	2018	2	3	C8	White Pan Trap
Colletidae	Chilicola (Heteroediscelis) curvapeligrosa	Female	0.8	2018	2	3	C8	White Pan Trap
Colletidae	Colletes araucariae	Female	2.4	2018	2	1	C1	Net
Colletidae	Colletes araucariae	Female	2.5	2018	1	8	C1	Net
Colletidae	Colletes araucariae	Female	2.5	2018	1	8	C1	Net
Colletidae	Colletes araucariae	Male	2	2018	1	8	C1	Net
Colletidae	Colletes araucariae	Male	2.2	2018	2	1	C1	Net
Colletidae	Colletes araucariae	Male	2.3	2018	1	8	C1	Net
Colletidae	Colletes araucariae	Female	2.3	2018	2	1	C5	Net
Colletidae	Colletes araucariae	Female	2.3	2018	2	1	C5	Net
Colletidae	Colletes araucariae	Female	2.3	2018	2	1	C5	Net
Colletidae	Colletes araucariae	Female	2.4	2018	1	8	C5	Net
Colletidae	Colletes araucariae	Female	2.4	2018	2	1	C5	Net
Colletidae	Colletes araucariae	Female	2.4	2018	2	1	C5	Net
Colletidae	Colletes araucariae	Female	2.4	2018	2	1	C5	Net
Colletidae	Colletes araucariae	Female	2.5	2018	1	8	C5	Net
Colletidae	Colletes araucariae	Female	2.5	2018	1	8	C5	Net
Colletidae	Colletes araucariae	Female	2.5	2018	1	8	C5	Net
Colletidae	Colletes araucariae	Female	2.5	2018	1	8	C5	Net
Colletidae	Colletes araucariae	Female	2.6	2018	2	1	C5	Net
Colletidae	Colletes araucariae	Female	2.6	2018	2	1	C5	Net
Colletidae	Colletes araucariae	Female	2.7	2018	2	1	C5	Net
Colletidae	Colletes araucariae	Male	2.3	2018	1	8	C5	Net
Colletidae	Colletes araucariae	Male	2.3	2018	2	1	C5	Net
Colletidae	Colletes araucariae	Male	2.2	2018	1	5	C6	Net
Colletidae	Colletes araucariae	Male	2.2	2018	1	5	C6	Net
Colletidae	Colletes araucariae	Male	2.5	2018	2	2	C6	Net
Colletidae	Colletes fulvipes	Female	3.4	2018	1	6	C4	Net
Colletidae	Colletes musculus	Male	2.4	2018	2	1	C5	Net
Colletidae	Colletes musculus	Male	2.4	2017	11	13	C6	Net
Colletidae	Colletes musculus	Male	2.4	2017	11	13	C6	Net
Colletidae	Colletes musculus	Female	3.1	2017	11	12	C7	Net
Colletidae	Colletes musculus	Male	2.3	2017	11	12	C7	Net
Colletidae	Colletes musculus	Male	2.4	2017	11	12	C7	Net
Colletidae	Colletes musculus	Male	2.4	2017	11	12	C7	Net
Colletidae	Colletes musculus	Male	2.4	2017	11	12	C7	Net
Colletidae	Colletes musculus	Female	2.7	2017	11	12	C8	Net
Colletidae	Colletes musculus	Female	2.8	2017	12	3	C8	Net
Colletidae	Colletes musculus	Male	2	2017	11	12	C8	Net
Colletidae	Colletes musculus	Male	2.3	2017	11	12	C8	Net
Colletidae	Colletes musculus	Male	2.3	2017	11	12	C8	Net
Colletidae	Colletes musculus	Male	2.3	2017	11	12	C8	Net
Colletidae	Colletes musculus	Male	2.3	2017	12	3	C8	Net
Colletidae	Colletes musculus	Male	2.4	2017	11	12	C8	Net
Colletidae	Colletes musculus	Male	2.4	2017	11	12	C8	Net
Colletidae	Colletes musculus	Male	2.5	2017	11	12	C8	Net
Apidae	Diadasia chilensis	Female	2.1	2018	2	1	C1	Blue Pan Trap
Apidae	Diadasia chilensis	Female	2.2	2018	2	1	C1	Blue Pan Trap
Apidae	Diadasia chilensis	Female	2.2	2018	2	1	C1	Blue Pan Trap
Apidae	Diadasia chilensis	Female	2.2	2018	2	1	C1	Blue Pan Trap
Apidae	Diadasia chilensis	Female	2.3	2018	1	8	C1	Blue Pan Trap
Apidae	Diadasia chilensis	Female	2.3	2018	1	8	C1	Blue Pan Trap
Apidae	Diadasia chilensis	Female	2	2018	2	2	C2	Blue Pan Trap
Apidae	Diadasia chilensis	Female	2.2	2018	1	6	C3	White Pan Trap
Apidae	Diadasia chilensis	Female	2.3	2018	1	6	C4	Yellow Pan Trap
Apidae	Diadasia chilensis	Female	2	2018	2	1	C5	Blue Pan Trap
Apidae	Diadasia chilensis	Female	2.1	2018	2	1	C5	Blue Pan Trap
Apidae	Diadasia chilensis	Female	2.1	2018	2	1	C5	Blue Pan Trap
Apidae	Diadasia chilensis	Female	2.2	2018	2	1	C5	Blue Pan Trap
Apidae	Diadasia chilensis	Female	2.1	2018	2	1	C5	Net
Apidae	Diadasia chilensis	Male	2.1	2018	1	5	C5	Net
Apidae	Epiclopus lendlianus	Female	4.1	2017	11	13	C2	Net
Apidae	Epiclopus lendlianus	Female	4.4	2017	11	11	C4	Net
Andrenidae	Euherbstia excellens	Female	3.1	2017	12	6	C5	Net
Apidae	Kelita sp. 1	Male	0.7	2018	2	1	C5	White Pan Trap
Apidae	Kelita sp. 1	Male	0.8	2018	2	1	C5	White Pan Trap
Apidae	Kelita sp. 1	Female	0.9	2018	2	2	C6	White Pan Trap
Apidae	Kelita sp. 1	Male	0.7	2018	2	2	C6	White Pan Trap
Halictidae	Lasioglossum sp. 1	Female	1	2017	11	10	C1	Yellow Pan Trap
Halictidae	Lasioglossum sp. 1	Female	1	2017	11	10	C1	Yellow Pan Trap
Halictidae	Lasioglossum sp. 1	Female	1	2017	11	10	C1	Yellow Pan Trap
Halictidae	Lasioglossum sp. 1	Female	1	2017	11	10	C1	Yellow Pan Trap
Halictidae	Lasioglossum sp. 1	Female	1	2017	11	10	C1	Yellow Pan Trap
Halictidae	Lasioglossum sp. 1	Female	1	2017	11	10	C1	Yellow Pan Trap
Halictidae	Lasioglossum sp. 1	Female	1	2017	11	10	C1	Yellow Pan Trap
Halictidae	Lasioglossum sp. 1	Female	1	2017	11	10	C1	Yellow Pan Trap
Halictidae	Lasioglossum sp. 1	Female	1	2017	11	10	C1	Yellow Pan Trap
Halictidae	Lasioglossum sp. 1	Female	1	2017	11	10	C1	Yellow Pan Trap
Halictidae	Lasioglossum sp. 1	Female	1	2017	11	10	C1	Yellow Pan Trap
Halictidae	Lasioglossum sp. 1	Female	1	2017	11	10	C1	Yellow Pan Trap
Halictidae	Lasioglossum sp. 1	Female	1	2017	11	10	C1	Yellow Pan Trap
Halictidae	Lasioglossum sp. 1	Female	1	2017	11	10	C1	Yellow Pan Trap
Halictidae	Lasioglossum sp. 1	Female	1	2017	11	10	C1	Yellow Pan Trap
Halictidae	Lasioglossum sp. 1	Female	1	2018	1	8	C1	Yellow Pan Trap
Halictidae	Lasioglossum sp. 1	Female	1.1	2017	11	10	C1	Yellow Pan Trap
Halictidae	Lasioglossum sp. 1	Female	1.1	2017	11	10	C1	Yellow Pan Trap
Halictidae	Lasioglossum sp. 1	Female	1.1	2017	11	10	C1	Yellow Pan Trap
Halictidae	Lasioglossum sp. 1	Female	1.1	2017	11	10	C1	Yellow Pan Trap
Halictidae	Lasioglossum sp. 1	Female	1.1	2017	11	10	C1	Yellow Pan Trap
Halictidae	Lasioglossum sp. 1	Female	1.1	2017	11	10	C1	Yellow Pan Trap
Halictidae	Lasioglossum sp. 1	Female	1.1	2017	11	10	C1	Yellow Pan Trap
Halictidae	Lasioglossum sp. 1	Female	1.1	2017	11	10	C1	Yellow Pan Trap
Halictidae	Lasioglossum sp. 1	Female	1.1	2017	11	10	C1	Yellow Pan Trap
Halictidae	Lasioglossum sp. 1	Female	1.1	2017	11	10	C1	Yellow Pan Trap
Halictidae	Lasioglossum sp. 1	Female	1.1	2017	11	10	C1	Yellow Pan Trap
Halictidae	Lasioglossum sp. 1	Female	1.1	2017	11	10	C1	Yellow Pan Trap
Halictidae	Lasioglossum sp. 1	Female	1.1	2017	12	6	C1	Yellow Pan Trap
Halictidae	Lasioglossum sp. 1	Female	1.1	2017	11	10	C1	Yellow Pan Trap
Halictidae	Lasioglossum sp. 1	Female	1.1	2017	11	10	C1	Yellow Pan Trap
Halictidae	Lasioglossum sp. 1	Female	1.1	2017	11	10	C1	Yellow Pan Trap
Halictidae	Lasioglossum sp. 1	Female	1.1	2017	11	10	C1	Yellow Pan Trap
Halictidae	Lasioglossum sp. 1	Female	1.1	2017	11	10	C1	Yellow Pan Trap
Halictidae	Lasioglossum sp. 1	Female	1.1	2017	11	10	C1	Yellow Pan Trap
Halictidae	Lasioglossum sp. 1	Female	1.1	2017	11	10	C1	Yellow Pan Trap
Halictidae	Lasioglossum sp. 1	Female	1.1	2017	11	10	C1	Yellow Pan Trap
Halictidae	Lasioglossum sp. 1	Female	1.1	2017	11	10	C1	Yellow Pan Trap
Halictidae	Lasioglossum sp. 1	Female	1.1	2017	11	10	C1	Yellow Pan Trap
Halictidae	Lasioglossum sp. 1	Female	1.1	2017	12	6	C1	Yellow Pan Trap
Halictidae	Lasioglossum sp. 1	Female	1.1	2017	11	10	C1	Yellow Pan Trap
Halictidae	Lasioglossum sp. 1	Female	1.1	2017	11	10	C1	Yellow Pan Trap
Halictidae	Lasioglossum sp. 1	Female	1.1	2017	11	10	C1	Yellow Pan Trap
Halictidae	Lasioglossum sp. 1	Female	1.1	2017	11	10	C1	Yellow Pan Trap
Halictidae	Lasioglossum sp. 1	Female	1.1	2017	11	10	C1	Yellow Pan Trap
Halictidae	Lasioglossum sp. 1	Female	1.1	2017	11	10	C1	Yellow Pan Trap
Halictidae	Lasioglossum sp. 1	Female	1.1	2017	11	10	C1	Yellow Pan Trap
Halictidae	Lasioglossum sp. 1	Female	1.1	2017	11	10	C1	Yellow Pan Trap
Halictidae	Lasioglossum sp. 1	Female	1.1	2017	11	10	C1	Yellow Pan Trap
Halictidae	Lasioglossum sp. 1	Female	1.1	2017	11	10	C1	Yellow Pan Trap
Halictidae	Lasioglossum sp. 1	Female	1.1	2017	11	10	C1	Yellow Pan Trap
Halictidae	Lasioglossum sp. 1	Female	1.1	2017	11	10	C1	Yellow Pan Trap
Halictidae	Lasioglossum sp. 1	Female	1.1	2017	11	10	C1	Yellow Pan Trap
Halictidae	Lasioglossum sp. 1	Female	1.1	2017	12	6	C1	Yellow Pan Trap
Halictidae	Lasioglossum sp. 1	Female	1.1	2017	11	10	C1	Yellow Pan Trap
Halictidae	Lasioglossum sp. 1	Female	1.1	2017	11	10	C1	Yellow Pan Trap
Halictidae	Lasioglossum sp. 1	Female	1.1	2017	11	10	C1	Yellow Pan Trap
Halictidae	Lasioglossum sp. 1	Female	1.1	2017	11	10	C1	Yellow Pan Trap
Halictidae	Lasioglossum sp. 1	Female	1.1	2017	11	10	C1	Yellow Pan Trap
Halictidae	Lasioglossum sp. 1	Female	1.1	2017	11	10	C1	Yellow Pan Trap
Halictidae	Lasioglossum sp. 1	Female	1.1	2017	11	10	C1	Yellow Pan Trap
Halictidae	Lasioglossum sp. 1	Female	1.1	2017	11	10	C1	Yellow Pan Trap
Halictidae	Lasioglossum sp. 1	Female	1.1	2017	11	10	C1	Yellow Pan Trap
Halictidae	Lasioglossum sp. 1	Female	1.1	2017	11	10	C1	Yellow Pan Trap
Halictidae	Lasioglossum sp. 1	Female	1.1	2017	11	10	C1	Yellow Pan Trap
Halictidae	Lasioglossum sp. 1	Female	1.1	2017	11	10	C1	Yellow Pan Trap
Halictidae	Lasioglossum sp. 1	Female	1.1	2017	12	6	C1	Yellow Pan Trap
Halictidae	Lasioglossum sp. 1	Female	1.1	2017	11	10	C1	Yellow Pan Trap
Halictidae	Lasioglossum sp. 1	Female	1.1	2017	11	10	C1	Yellow Pan Trap
Halictidae	Lasioglossum sp. 1	Female	1.1	2017	11	10	C1	Yellow Pan Trap
Halictidae	Lasioglossum sp. 1	Female	1.1	2017	11	10	C1	Yellow Pan Trap
Halictidae	Lasioglossum sp. 1	Female	1.1	2017	11	10	C1	Yellow Pan Trap
Halictidae	Lasioglossum sp. 1	Female	1.1	2017	11	10	C1	Yellow Pan Trap
Halictidae	Lasioglossum sp. 1	Female	1.1	2017	11	10	C1	Yellow Pan Trap
Halictidae	Lasioglossum sp. 1	Female	1.1	2017	11	10	C1	Yellow Pan Trap
Halictidae	Lasioglossum sp. 1	Female	1.1	2017	11	10	C1	Yellow Pan Trap
Halictidae	Lasioglossum sp. 1	Female	1.1	2017	11	10	C1	Yellow Pan Trap
Halictidae	Lasioglossum sp. 1	Female	1.1	2017	11	10	C1	Yellow Pan Trap
Halictidae	Lasioglossum sp. 1	Female	1.1	2017	11	10	C1	Yellow Pan Trap
Halictidae	Lasioglossum sp. 1	Female	1.1	2017	11	10	C1	Yellow Pan Trap
Halictidae	Lasioglossum sp. 1	Female	1.1	2017	11	10	C1	Yellow Pan Trap
Halictidae	Lasioglossum sp. 1	Female	1.1	2017	11	10	C1	Yellow Pan Trap
Halictidae	Lasioglossum sp. 1	Female	1.1	2017	11	10	C1	Yellow Pan Trap
Halictidae	Lasioglossum sp. 1	Female	1.1	2017	11	10	C1	Yellow Pan Trap
Halictidae	Lasioglossum sp. 1	Female	1.1	2017	11	10	C1	Yellow Pan Trap
Halictidae	Lasioglossum sp. 1	Female	1.1	2017	11	10	C1	Yellow Pan Trap
Halictidae	Lasioglossum sp. 1	Female	1.1	2017	11	10	C1	Yellow Pan Trap
Halictidae	Lasioglossum sp. 1	Female	1.1	2018	1	8	C1	Yellow Pan Trap
Halictidae	Lasioglossum sp. 1	Female	1.1	2018	1	8	C1	Yellow Pan Trap
Halictidae	Lasioglossum sp. 1	Female	1.1	2018	1	8	C1	Yellow Pan Trap
Halictidae	Lasioglossum sp. 1	Female	1.1	2018	1	8	C1	Yellow Pan Trap
Halictidae	Lasioglossum sp. 1	Female	1.1	2018	2	1	C1	Yellow Pan Trap
Halictidae	Lasioglossum sp. 1	Female	1.2	2017	11	10	C1	Yellow Pan Trap
Halictidae	Lasioglossum sp. 1	Female	1.2	2017	11	10	C1	Yellow Pan Trap
Halictidae	Lasioglossum sp. 1	Female	1.2	2017	11	10	C1	Yellow Pan Trap
Halictidae	Lasioglossum sp. 1	Female	1.2	2017	11	10	C1	Yellow Pan Trap
Halictidae	Lasioglossum sp. 1	Female	1.2	2017	11	10	C1	Yellow Pan Trap
Halictidae	Lasioglossum sp. 1	Female	1.2	2017	12	6	C1	Yellow Pan Trap
Halictidae	Lasioglossum sp. 1	Female	1	2017	11	10	C1	Blue Pan Trap
Halictidae	Lasioglossum sp. 1	Female	1	2017	11	10	C1	Blue Pan Trap
Halictidae	Lasioglossum sp. 1	Female	1	2017	12	6	C1	Blue Pan Trap
Halictidae	Lasioglossum sp. 1	Female	1	2018	1	8	C1	Blue Pan Trap
Halictidae	Lasioglossum sp. 1	Female	1	2018	2	1	C1	Blue Pan Trap
Halictidae	Lasioglossum sp. 1	Female	1	2018	2	1	C1	Blue Pan Trap
Halictidae	Lasioglossum sp. 1	Female	1	2018	2	1	C1	Blue Pan Trap
Halictidae	Lasioglossum sp. 1	Female	1.1	2017	11	10	C1	Blue Pan Trap
Halictidae	Lasioglossum sp. 1	Female	1.1	2017	11	10	C1	Blue Pan Trap
Halictidae	Lasioglossum sp. 1	Female	1.1	2017	11	10	C1	Blue Pan Trap
Halictidae	Lasioglossum sp. 1	Female	1.1	2017	11	10	C1	Blue Pan Trap
Halictidae	Lasioglossum sp. 1	Female	1.1	2017	11	10	C1	Blue Pan Trap
Halictidae	Lasioglossum sp. 1	Female	1.1	2017	11	10	C1	Blue Pan Trap
Halictidae	Lasioglossum sp. 1	Female	1.1	2017	11	10	C1	Blue Pan Trap
Halictidae	Lasioglossum sp. 1	Female	1.1	2017	11	10	C1	Blue Pan Trap
Halictidae	Lasioglossum sp. 1	Female	1.1	2017	11	10	C1	Blue Pan Trap
Halictidae	Lasioglossum sp. 1	Female	1.1	2018	1	8	C1	Blue Pan Trap
Halictidae	Lasioglossum sp. 1	Female	1.1	2018	1	8	C1	Blue Pan Trap
Halictidae	Lasioglossum sp. 1	Female	1.1	2018	1	8	C1	Blue Pan Trap
Halictidae	Lasioglossum sp. 1	Female	1.1	2018	2	1	C1	Blue Pan Trap
Halictidae	Lasioglossum sp. 1	Female	1.1	2018	2	1	C1	Blue Pan Trap
Halictidae	Lasioglossum sp. 1	Female	1.1	2018	2	1	C1	Blue Pan Trap
Halictidae	Lasioglossum sp. 1	Female	1.1	2018	2	1	C1	Blue Pan Trap
Halictidae	Lasioglossum sp. 1	Female	1.1	2018	2	1	C1	Blue Pan Trap
Halictidae	Lasioglossum sp. 1	Female	1.1	2018	2	1	C1	Blue Pan Trap
Halictidae	Lasioglossum sp. 1	Female	1.1	2018	2	1	C1	Blue Pan Trap
Halictidae	Lasioglossum sp. 1	Female	1.1	2018	2	1	C1	Blue Pan Trap
Halictidae	Lasioglossum sp. 1	Female	1.1	2018	2	1	C1	Blue Pan Trap
Halictidae	Lasioglossum sp. 1	Female	1.1	2018	2	1	C1	Blue Pan Trap
Halictidae	Lasioglossum sp. 1	Female	1.1	2018	2	1	C1	Blue Pan Trap
Halictidae	Lasioglossum sp. 1	Female	1.1	2018	2	1	C1	Blue Pan Trap
Halictidae	Lasioglossum sp. 1	Female	1.1	2018	2	1	C1	Blue Pan Trap
Halictidae	Lasioglossum sp. 1	Female	1.1	2018	2	1	C1	Blue Pan Trap
Halictidae	Lasioglossum sp. 1	Female	1.1	2018	2	1	C1	Blue Pan Trap
Halictidae	Lasioglossum sp. 1	Female	1.1	2018	2	1	C1	Blue Pan Trap
Halictidae	Lasioglossum sp. 1	Female	1.1	2018	2	1	C1	Blue Pan Trap
Halictidae	Lasioglossum sp. 1	Female	1.2	2018	2	1	C1	Blue Pan Trap
Halictidae	Lasioglossum sp. 1	Female	1	2017	12	6	C1	White Pan Trap
Halictidae	Lasioglossum sp. 1	Female	1	2017	11	10	C1	White Pan Trap
Halictidae	Lasioglossum sp. 1	Female	1	2017	11	10	C1	White Pan Trap
Halictidae	Lasioglossum sp. 1	Female	1	2017	11	10	C1	White Pan Trap
Halictidae	Lasioglossum sp. 1	Female	1	2017	11	10	C1	White Pan Trap
Halictidae	Lasioglossum sp. 1	Female	1	2017	11	10	C1	White Pan Trap
Halictidae	Lasioglossum sp. 1	Female	1	2018	1	8	C1	White Pan Trap
Halictidae	Lasioglossum sp. 1	Female	1	2018	2	1	C1	White Pan Trap
Halictidae	Lasioglossum sp. 1	Female	1.1	2017	12	6	C1	White Pan Trap
Halictidae	Lasioglossum sp. 1	Female	1.1	2017	11	10	C1	White Pan Trap
Halictidae	Lasioglossum sp. 1	Female	1.1	2017	11	10	C1	White Pan Trap
Halictidae	Lasioglossum sp. 1	Female	1.1	2017	11	10	C1	White Pan Trap
Halictidae	Lasioglossum sp. 1	Female	1.1	2017	11	10	C1	White Pan Trap
Halictidae	Lasioglossum sp. 1	Female	1.1	2017	11	10	C1	White Pan Trap
Halictidae	Lasioglossum sp. 1	Female	1.1	2017	11	10	C1	White Pan Trap
Halictidae	Lasioglossum sp. 1	Female	1.1	2017	12	6	C1	White Pan Trap
Halictidae	Lasioglossum sp. 1	Female	1.1	2018	1	8	C1	White Pan Trap
Halictidae	Lasioglossum sp. 1	Female	1.1	2018	1	8	C1	White Pan Trap
Halictidae	Lasioglossum sp. 1	Female	1.1	2018	2	1	C1	White Pan Trap
Halictidae	Lasioglossum sp. 1	Female	1.1	2018	2	1	C1	White Pan Trap
Halictidae	Lasioglossum sp. 1	Female	1.1	2018	2	1	C1	White Pan Trap
Halictidae	Lasioglossum sp. 1	Female	1.1	2018	2	1	C1	White Pan Trap
Halictidae	Lasioglossum sp. 1	Female	1.1	2018	2	1	C1	White Pan Trap
Halictidae	Lasioglossum sp. 1	Female	1.2	2017	11	10	C1	White Pan Trap
Halictidae	Lasioglossum sp. 1	Female	1.2	2017	11	10	C1	White Pan Trap
Halictidae	Lasioglossum sp. 1	Male	1	2018	1	8	C1	White Pan Trap
Halictidae	Lasioglossum sp. 1	Male	1.1	2018	1	8	C1	White Pan Trap
Halictidae	Lasioglossum sp. 1	Male	1.2	2018	2	1	C1	Net
Halictidae	Lasioglossum sp. 1	Female	1.1	2017	11	10	C1	Net
Halictidae	Lasioglossum sp. 1	Female	1.1	2017	11	10	C1	Net
Halictidae	Lasioglossum sp. 1	Female	1.2	2017	11	10	C1	Net
Halictidae	Lasioglossum sp. 1	Female	1	2018	2	1	C2	White Pan Trap
Halictidae	Lasioglossum sp. 1	Female	1.2	2017	12	5	C2	Net
Halictidae	Lasioglossum sp. 1	Female	0.9	2017	11	10	C5	Yellow Pan Trap
Halictidae	Lasioglossum sp. 1	Female	1	2017	11	10	C5	Yellow Pan Trap
Halictidae	Lasioglossum sp. 1	Female	1	2017	11	10	C5	Yellow Pan Trap
Halictidae	Lasioglossum sp. 1	Female	1	2018	2	1	C5	Yellow Pan Trap
Halictidae	Lasioglossum sp. 1	Female	1.1	2017	12	6	C5	Yellow Pan Trap
Halictidae	Lasioglossum sp. 1	Female	1.1	2017	11	10	C5	Yellow Pan Trap
Halictidae	Lasioglossum sp. 1	Female	1.1	2017	11	10	C5	Yellow Pan Trap
Halictidae	Lasioglossum sp. 1	Female	1.1	2017	11	10	C5	Yellow Pan Trap
Halictidae	Lasioglossum sp. 1	Female	1.1	2017	11	10	C5	Yellow Pan Trap
Halictidae	Lasioglossum sp. 1	Female	1.1	2017	11	10	C5	Yellow Pan Trap
Halictidae	Lasioglossum sp. 1	Female	1.1	2017	11	10	C5	Yellow Pan Trap
Halictidae	Lasioglossum sp. 1	Female	1.1	2017	11	10	C5	Yellow Pan Trap
Halictidae	Lasioglossum sp. 1	Female	1.1	2017	11	10	C5	Yellow Pan Trap
Halictidae	Lasioglossum sp. 1	Female	1.1	2017	11	10	C5	Yellow Pan Trap
Halictidae	Lasioglossum sp. 1	Female	1.1	2017	11	10	C5	Yellow Pan Trap
Halictidae	Lasioglossum sp. 1	Female	1.1	2017	11	10	C5	Yellow Pan Trap
Halictidae	Lasioglossum sp. 1	Female	1.1	2017	11	10	C5	Yellow Pan Trap
Halictidae	Lasioglossum sp. 1	Female	1.1	2017	11	10	C5	Yellow Pan Trap
Halictidae	Lasioglossum sp. 1	Female	1.1	2017	11	10	C5	Yellow Pan Trap
Halictidae	Lasioglossum sp. 1	Female	1.1	2017	11	10	C5	Yellow Pan Trap
Halictidae	Lasioglossum sp. 1	Female	1.1	2017	11	10	C5	Yellow Pan Trap
Halictidae	Lasioglossum sp. 1	Female	1.1	2017	11	10	C5	Yellow Pan Trap
Halictidae	Lasioglossum sp. 1	Female	1.1	2017	11	10	C5	Yellow Pan Trap
Halictidae	Lasioglossum sp. 1	Female	1.1	2017	11	10	C5	Yellow Pan Trap
Halictidae	Lasioglossum sp. 1	Female	1.1	2017	12	6	C5	Yellow Pan Trap
Halictidae	Lasioglossum sp. 1	Female	1.1	2017	12	6	C5	Yellow Pan Trap
Halictidae	Lasioglossum sp. 1	Female	1.1	2017	12	6	C5	Yellow Pan Trap
Halictidae	Lasioglossum sp. 1	Female	1.1	2018	2	1	C5	Yellow Pan Trap
Halictidae	Lasioglossum sp. 1	Female	1.1	2018	2	1	C5	Yellow Pan Trap
Halictidae	Lasioglossum sp. 1	Female	1.1	2018	2	1	C5	Yellow Pan Trap
Halictidae	Lasioglossum sp. 1	Female	1.1	2018	2	1	C5	Yellow Pan Trap
Halictidae	Lasioglossum sp. 1	Female	1.1	2018	2	1	C5	Yellow Pan Trap
Halictidae	Lasioglossum sp. 1	Female	1.1	2018	2	1	C5	Yellow Pan Trap
Halictidae	Lasioglossum sp. 1	Female	1.2	2017	11	10	C5	Yellow Pan Trap
Halictidae	Lasioglossum sp. 1	Female	1.2	2017	11	10	C5	Yellow Pan Trap
Halictidae	Lasioglossum sp. 1	Female	1.2	2017	11	10	C5	Yellow Pan Trap
Halictidae	Lasioglossum sp. 1	Female	1.2	2017	11	10	C5	Yellow Pan Trap
Halictidae	Lasioglossum sp. 1	Female	1.2	2017	11	10	C5	Yellow Pan Trap
Halictidae	Lasioglossum sp. 1	Female	1.2	2017	11	10	C5	Yellow Pan Trap
Halictidae	Lasioglossum sp. 1	Female	1	2017	11	10	C5	Blue Pan Trap
Halictidae	Lasioglossum sp. 1	Female	1	2018	1	8	C5	Blue Pan Trap
Halictidae	Lasioglossum sp. 1	Female	1	2018	2	1	C5	Blue Pan Trap
Halictidae	Lasioglossum sp. 1	Female	1	2018	2	1	C5	Blue Pan Trap
Halictidae	Lasioglossum sp. 1	Female	1	2018	2	1	C5	Blue Pan Trap
Halictidae	Lasioglossum sp. 1	Female	1.1	2017	11	10	C5	Blue Pan Trap
Halictidae	Lasioglossum sp. 1	Female	1.1	2017	11	10	C5	Blue Pan Trap
Halictidae	Lasioglossum sp. 1	Female	1.1	2017	11	10	C5	Blue Pan Trap
Halictidae	Lasioglossum sp. 1	Female	1.1	2017	12	6	C5	Blue Pan Trap
Halictidae	Lasioglossum sp. 1	Female	1.1	2017	11	10	C5	Blue Pan Trap
Halictidae	Lasioglossum sp. 1	Female	1.1	2017	12	6	C5	Blue Pan Trap
Halictidae	Lasioglossum sp. 1	Female	1.1	2017	12	6	C5	Blue Pan Trap
Halictidae	Lasioglossum sp. 1	Female	1.1	2017	12	6	C5	Blue Pan Trap
Halictidae	Lasioglossum sp. 1	Female	1.1	2017	11	10	C5	Blue Pan Trap
Halictidae	Lasioglossum sp. 1	Female	1.1	2017	12	6	C5	Blue Pan Trap
Halictidae	Lasioglossum sp. 1	Female	1.1	2017	12	6	C5	Blue Pan Trap
Halictidae	Lasioglossum sp. 1	Female	1.1	2018	2	1	C5	Blue Pan Trap
Halictidae	Lasioglossum sp. 1	Female	1.1	2018	2	1	C5	Blue Pan Trap
Halictidae	Lasioglossum sp. 1	Female	1.1	2018	2	1	C5	Blue Pan Trap
Halictidae	Lasioglossum sp. 1	Female	1.1	2018	2	1	C5	Blue Pan Trap
Halictidae	Lasioglossum sp. 1	Female	1.1	2018	2	1	C5	Blue Pan Trap
Halictidae	Lasioglossum sp. 1	Female	1.1	2018	2	1	C5	Blue Pan Trap
Halictidae	Lasioglossum sp. 1	Female	1.1	2018	2	1	C5	Blue Pan Trap
Halictidae	Lasioglossum sp. 1	Female	1.1	2018	2	1	C5	Blue Pan Trap
Halictidae	Lasioglossum sp. 1	Female	1.1	2018	2	1	C5	Blue Pan Trap
Halictidae	Lasioglossum sp. 1	Female	1.2	2017	11	10	C5	Blue Pan Trap
Halictidae	Lasioglossum sp. 1	Female	1.2	2018	2	1	C5	Blue Pan Trap
Halictidae	Lasioglossum sp. 1	Female	1.1	2017	11	10	C5	White Pan Trap
Halictidae	Lasioglossum sp. 1	Female	1.1	2017	12	6	C5	White Pan Trap
Halictidae	Lasioglossum sp. 1	Female	1.1	2017	11	10	C5	White Pan Trap
Halictidae	Lasioglossum sp. 1	Female	1.1	2017	12	6	C5	White Pan Trap
Halictidae	Lasioglossum sp. 1	Female	1.1	2017	12	6	C5	White Pan Trap
Halictidae	Lasioglossum sp. 1	Female	1.1	2017	12	6	C5	White Pan Trap
Halictidae	Lasioglossum sp. 1	Female	1.1	2018	2	1	C5	White Pan Trap
Halictidae	Lasioglossum sp. 1	Female	1.1	2018	2	1	C5	White Pan Trap
Halictidae	Lasioglossum sp. 1	Female	1.2	2017	11	10	C5	White Pan Trap
Halictidae	Lasioglossum sp. 1	Female	1.2	2017	11	10	C5	White Pan Trap
Halictidae	Lasioglossum sp. 1	Female	1.2	2017	11	10	C5	White Pan Trap
Halictidae	Lasioglossum sp. 1	Female	1.2	2017	12	6	C5	White Pan Trap
Halictidae	Lasioglossum sp. 1	Female	1	2018	2	1	C5	Net
Halictidae	Lasioglossum sp. 1	Female	1.1	2017	12	6	C5	Net
Halictidae	Lasioglossum sp. 1	Female	1.1	2017	11	10	C5	Net
Halictidae	Lasioglossum sp. 1	Female	1.1	2017	11	10	C5	Net
Halictidae	Lasioglossum sp. 1	Female	1.1	2017	11	10	C5	Net
Halictidae	Lasioglossum sp. 1	Female	1.2	2017	11	10	C5	Net
Andrenidae	Liphanthus andinus	Female	1	2017	12	5	C2	Yellow Pan Trap
Andrenidae	Liphanthus andinus	Female	1.1	2017	12	5	C2	Blue Pan Trap
Andrenidae	Liphanthus andinus	Female	1.1	2018	1	5	C2	White Pan Trap
Andrenidae	Liphanthus andinus	Female	1.1	2017	11	11	C3	White Pan Trap
Andrenidae	Liphanthus andinus	Female	1.1	2017	11	11	C3	White Pan Trap
Andrenidae	Liphanthus andinus	Female	1.1	2017	11	11	C4	Blue Pan Trap
Andrenidae	Liphanthus andinus	Female	1	2017	11	11	C4	White Pan Trap
Andrenidae	Liphanthus andinus	Female	1	2018	1	8	C5	Yellow Pan Trap
Andrenidae	Liphanthus andinus	Female	1	2018	1	8	C5	Yellow Pan Trap
Andrenidae	Liphanthus andinus	Female	1.1	2018	1	8	C5	Yellow Pan Trap
Andrenidae	Liphanthus andinus	Female	1	2018	1	8	C5	Blue Pan Trap
Andrenidae	Liphanthus andinus	Female	1.1	2018	1	8	C5	Blue Pan Trap
Andrenidae	Liphanthus andinus	Female	1.1	2018	1	8	C5	Blue Pan Trap
Andrenidae	Liphanthus andinus	Female	1.1	2018	1	8	C5	Blue Pan Trap
Andrenidae	Liphanthus andinus	Female	1	2018	1	8	C5	White Pan Trap
Andrenidae	Liphanthus andinus	Female	1	2018	1	8	C5	White Pan Trap
Andrenidae	Liphanthus andinus	Female	1	2018	1	8	C5	White Pan Trap
Andrenidae	Liphanthus andinus	Female	1	2018	1	8	C5	White Pan Trap
Andrenidae	Liphanthus andinus	Female	1	2018	1	8	C5	White Pan Trap
Andrenidae	Liphanthus andinus	Female	1	2018	2	1	C5	White Pan Trap
Andrenidae	Liphanthus andinus	Female	1	2018	2	1	C5	White Pan Trap
Andrenidae	Liphanthus andinus	Female	1.1	2018	1	8	C5	White Pan Trap
Andrenidae	Liphanthus andinus	Female	1.1	2018	1	8	C5	White Pan Trap
Andrenidae	Liphanthus andinus	Female	1.1	2018	1	8	C5	White Pan Trap
Andrenidae	Liphanthus andinus	Female	1.1	2018	1	8	C5	White Pan Trap
Andrenidae	Liphanthus andinus	Female	1.1	2018	1	8	C5	White Pan Trap
Andrenidae	Liphanthus andinus	Female	1.1	2018	1	8	C5	White Pan Trap
Andrenidae	Liphanthus andinus	Female	1.1	2018	1	8	C5	White Pan Trap
Andrenidae	Liphanthus andinus	Female	1.1	2018	1	8	C5	White Pan Trap
Andrenidae	Liphanthus andinus	Female	1.1	2018	1	8	C5	White Pan Trap
Andrenidae	Liphanthus andinus	Female	1.1	2018	1	8	C5	White Pan Trap
Andrenidae	Liphanthus andinus	Female	1.1	2018	1	8	C5	White Pan Trap
Andrenidae	Liphanthus andinus	Female	1.1	2018	1	8	C5	White Pan Trap
Andrenidae	Liphanthus andinus	Female	1.1	2018	1	8	C5	White Pan Trap
Andrenidae	Liphanthus andinus	Female	1.1	2018	1	8	C5	White Pan Trap
Andrenidae	Liphanthus andinus	Female	1.1	2018	1	8	C5	White Pan Trap
Andrenidae	Liphanthus andinus	Female	1.1	2018	1	8	C5	White Pan Trap
Andrenidae	Liphanthus andinus	Female	1.1	2018	1	8	C5	White Pan Trap
Andrenidae	Liphanthus andinus	Female	1.1	2018	1	8	C5	White Pan Trap
Andrenidae	Liphanthus andinus	Female	1.1	2018	1	8	C5	White Pan Trap
Andrenidae	Liphanthus andinus	Female	1.2	2018	1	8	C5	White Pan Trap
Andrenidae	Liphanthus andinus	Female	1.2	2018	1	8	C5	White Pan Trap
Andrenidae	Liphanthus andinus	Female	1.2	2018	1	8	C5	White Pan Trap
Andrenidae	Liphanthus andinus	Female	1.1	2018	2	2	C6	White Pan Trap
Andrenidae	Liphanthus andinus	Female	1.1	2018	2	2	C6	White Pan Trap
Andrenidae	Liphanthus andinus	Female	1	2017	11	12	C7	Blue Pan Trap
Andrenidae	Liphanthus andinus	Female	0.9	2017	11	12	C8	Blue Pan Trap
Andrenidae	Liphanthus sabulosus	Female	1.3	2018	2	1	C1	Yellow Pan Trap
Andrenidae	Liphanthus sabulosus	Female	1.4	2018	2	1	C1	Yellow Pan Trap
Andrenidae	Liphanthus sabulosus	Female	1.2	2018	1	8	C1	Blue Pan Trap
Andrenidae	Liphanthus sabulosus	Female	1.3	2018	2	1	C1	Blue Pan Trap
Andrenidae	Liphanthus sabulosus	Female	1.4	2018	1	8	C1	Blue Pan Trap
Andrenidae	Liphanthus sabulosus	Female	1.4	2018	2	1	C1	Blue Pan Trap
Andrenidae	Liphanthus sabulosus	Female	1.4	2018	2	1	C1	White Pan Trap
Andrenidae	Liphanthus sabulosus	Female	1.1	2018	1	5	C2	Yellow Pan Trap
Andrenidae	Liphanthus sabulosus	Female	1.1	2018	2	2	C2	Yellow Pan Trap
Andrenidae	Liphanthus sabulosus	Female	1.2	2018	2	2	C2	Yellow Pan Trap
Andrenidae	Liphanthus sabulosus	Female	1.2	2018	2	2	C2	Yellow Pan Trap
Andrenidae	Liphanthus sabulosus	Female	1.2	2018	2	2	C2	Yellow Pan Trap
Andrenidae	Liphanthus sabulosus	Female	1.3	2018	2	2	C2	Yellow Pan Trap
Andrenidae	Liphanthus sabulosus	Male	1.1	2018	2	2	C2	Yellow Pan Trap
Andrenidae	Liphanthus sabulosus	Female	1.2	2017	12	5	C2	White Pan Trap
Andrenidae	Liphanthus sabulosus	Female	1.1	2018	1	6	C3	Yellow Pan Trap
Andrenidae	Liphanthus sabulosus	Female	1.2	2018	1	6	C3	Yellow Pan Trap
Andrenidae	Liphanthus sabulosus	Female	1.2	2018	1	6	C3	Blue Pan Trap
Andrenidae	Liphanthus sabulosus	Female	1.3	2018	1	6	C3	Blue Pan Trap
Andrenidae	Liphanthus sabulosus	Female	1.2	2018	1	6	C4	Yellow Pan Trap
Andrenidae	Liphanthus sabulosus	Female	1.1	2018	1	6	C4	White Pan Trap
Andrenidae	Liphanthus sabulosus	Female	1.2	2018	1	6	C4	White Pan Trap
Andrenidae	Liphanthus sabulosus	Female	1.3	2018	1	8	C5	Yellow Pan Trap
Andrenidae	Liphanthus sabulosus	Female	1.3	2018	1	8	C5	Yellow Pan Trap
Andrenidae	Liphanthus sabulosus	Female	1.4	2018	2	1	C5	Yellow Pan Trap
Andrenidae	Liphanthus sabulosus	Female	1.4	2018	2	1	C5	Yellow Pan Trap
Andrenidae	Liphanthus sabulosus	Female	1.4	2018	2	1	C5	Yellow Pan Trap
Andrenidae	Liphanthus sabulosus	Female	1.2	2018	2	1	C5	Blue Pan Trap
Andrenidae	Liphanthus sabulosus	Female	1.4	2018	2	1	C5	Blue Pan Trap
Andrenidae	Liphanthus sabulosus	Female	1.4	2018	2	2	C6	Yellow Pan Trap
Andrenidae	Liphanthus sabulosus	Female	1.1	2018	1	7	C7	Yellow Pan Trap
Andrenidae	Liphanthus sabulosus	Female	1.2	2018	1	7	C7	Yellow Pan Trap
Andrenidae	Liphanthus sabulosus	Female	1.1	2018	1	7	C7	White Pan Trap
Andrenidae	Liphanthus sabulosus	Female	0.9	2017	12	3	C8	Blue Pan Trap
Andrenidae	Liphanthus sabulosus	Female	1.1	2018	2	3	C8	Blue Pan Trap
Andrenidae	Liphantus coquimbensis	Male	0.8	2017	11	10	C1	White Pan Trap
Andrenidae	Liphantus coquimbensis	Male	0.8	2017	12	5	C2	Blue Pan Trap
Andrenidae	Liphantus coquimbensis	Male	0.8	2017	11	11	C3	Blue Pan Trap
Andrenidae	Liphantus coquimbensis	Male	0.8	2018	2	1	C5	Yellow Pan Trap
Andrenidae	Liphantus coquimbensis	Male	0.7	2017	11	10	C5	White Pan Trap
Andrenidae	Liphantus coquimbensis	Male	0.8	2018	2	2	C6	White Pan Trap
Megachilidae	Megachile (Dasymegachile) distinguenda	Female	3.8	2018	2	2	C2	Net
Megachilidae	Megachile (Dasymegachile) distinguenda	Female	4.1	2018	2	2	C2	Net
Megachilidae	Megachile (Dasymegachile) distinguenda	Male	3.7	2018	2	2	C2	Net
Megachilidae	Megachile (Dasymegachile) distinguenda	Male	3.8	2018	2	2	C2	Net
Megachilidae	Megachile (Dasymegachile) distinguenda	Male	3.6	2018	2	2	C2	Net
Megachilidae	Megachile (Dasymegachile) distinguenda	Male	3.7	2018	2	2	C2	Net
Megachilidae	Megachile (Dasymegachile) distinguenda	Female	3.6	2018	2	4	C3	Net
Megachilidae	Megachile (Dasymegachile) distinguenda	Male	3.7	2018	1	6	C4	Net
Megachilidae	Megachile semirufa	Male	4	2018	2	2	C2	Yellow Pan Trap
Megachilidae	Megachile semirufa	Male	4	2018	1	5	C2	White Pan Trap
Megachilidae	Megachile semirufa	Male	4	2017	12	5	C2	Net
Megachilidae	Megachile semirufa	Male	4.4	2018	1	5	C2	Net
Megachilidae	Megachile semirufa	Female	4	2018	2	4	C3	Net
Megachilidae	Megachile semirufa	Female	4.3	2018	2	4	C3	Net
Megachilidae	Megachile semirufa	Female	4.3	2018	2	4	C3	Net
Megachilidae	Megachile semirufa	Male	4	2018	2	4	C3	Net
Megachilidae	Megachile semirufa	Female	3.9	2018	2	4	C4	Blue Pan Trap
Megachilidae	Megachile semirufa	Female	4.2	2018	2	4	C4	Net
Megachilidae	Megachile semirufa	Female	4.3	2018	2	4	C4	Net
Megachilidae	Megachile semirufa	Female	4.3	2018	2	4	C4	Net
Megachilidae	Megachile semirufa	Female	4.5	2018	2	4	C4	Net
Megachilidae	Megachile semirufa	Female	4.7	2018	2	4	C4	Net
Megachilidae	Megachile semirufa	Male	3.8	2018	1	6	C4	Net
Megachilidae	Megachile semirufa	Female	4.1	2018	2	2	C6	Net
Megachilidae	Megachile semirufa	Female	4.4	2018	1	5	C6	Net
Megachilidae	Megachile semirufa	Female	4.3	2018	1	7	C8	Net
Megachilidae	Megachile semirufa	Female	4.4	2018	1	7	C8	Net
Megachilidae	Megachile semirufa	Male	4	2018	1	7	C8	Net
Megachilidae	Megachile semirufa	Male	4.1	2018	1	7	C8	Net
Megachilidae	Megachile saulcyi	Female	3.5	2018	1	8	C1	White Pan Trap
Megachilidae	Megachile saulcyi	Female	3.3	2018	1	8	C1	Net
Megachilidae	Megachile saulcyi	Female	3.4	2018	2	4	C4	Net
Megachilidae	Megachile saulcyi	Female	3.3	2018	1	5	C6	Net
Andrenidae	Protandrena sp.	Female	1	2017	11	10	C1	Blue Pan Trap
Andrenidae	Protandrena sp.	Female	1	2017	11	10	C5	Blue Pan Trap
Andrenidae	Protandrena sp.	Male	0.8	2017	11	10	C5	Blue Pan Trap
Andrenidae	Protandrena sp.	Male	0.8	2017	11	12	C8	Yellow Pan Trap
Andrenidae	Protandrena sp.	Male	0.8	2017	11	12	C8	Yellow Pan Trap
Andrenidae	Protandrena sp.	Female	1	2017	11	12	C8	Blue Pan Trap
Andrenidae	Protandrena sp.	Female	1	2017	11	12	C8	White Pan Trap
Andrenidae	Rhophitulus evansi	Female	1.5	2018	2	2	C2	Yellow Pan Trap
Andrenidae	Rhophitulus evansi	Male	1.5	2018	2	4	C3	Blue Pan Trap
Andrenidae	Rhophitulus evansi	Female	1.6	2018	2	4	C3	Net
Andrenidae	Rhophitulus evansi	Female	1.5	2018	2	4	C4	White Pan Trap
Andrenidae	Rhophitulus evansi	Female	1.5	2018	2	4	C4	Net
Andrenidae	Rhophitulus evansi	Female	1.5	2018	2	4	C4	Net
Andrenidae	Rhophitulus evansi	Female	1.5	2018	2	1	C5	Net
Andrenidae	Rhophitulus evansi	Female	1.6	2018	2	1	C5	Net
Andrenidae	Rhophitulus evansi	Female	1.6	2018	2	1	C5	Net
Andrenidae	Rhophitulus evansi	Female	1.6	2018	2	2	C6	Net
Andrenidae	Rhophitulus evansi	Male	1.4	2018	2	2	C6	Net
Andrenidae	Rhophitulus evansi	Male	1.4	2018	2	2	C6	Net
Andrenidae	Rhophitulus evansi	Male	1.4	2018	2	2	C6	Net
Andrenidae	Rhophitulus evansi	Male	1.5	2018	2	2	C6	Net
Andrenidae	Rhophitulus evansi	Male	1.4	2018	2	3	C8	White Pan Trap
Halictidae	Ruizantheda cerdai	Male	1.5	2017	11	10	C1	Blue Pan Trap
Halictidae	Ruizantheda mutabilis	Female	1.8	2017	11	10	C1	Net
Halictidae	Ruizantheda mutabilis	Male	1.6	2017	12	5	C2	Yellow Pan Trap
Halictidae	Ruizantheda mutabilis	Male	1.7	2017	12	5	C2	Yellow Pan Trap
Halictidae	Ruizantheda mutabilis	Male	1.7	2017	12	5	C2	Net
Halictidae	Ruizantheda nigrocaerulea	Male	1.6	2017	12	5	C2	Net
Halictidae	Ruizantheda proxima	Female	2.3	2018	2	1	C5	Net
Halictidae	Sphecodes rugulosus	Female	1.3	2018	2	1	C5	Net
Apidae	Svastrides melanura	Female	3.6	2018	1	8	C1	Net
Apidae	Svastrides melanura	Male	3	2018	1	8	C1	Net
Apidae	Svastrides melanura	Female	3.3	2018	1	8	C5	Net
Apidae	Svastrides melanura	Female	3.4	2018	1	8	C5	Net
Colletidae	Xeromelissa sp. 1	Male	0.8	2018	2	2	C2	White Pan Trap
Colletidae	Xeromelissa sp. 1	Female	0.9	2018	2	2	C6	Blue Pan Trap
Colletidae	Xeromelissa sp. 1	Female	0.9	2018	2	2	C6	Blue Pan Trap
Colletidae	Xeromelissa sp. 1	Female	0.9	2018	2	2	C6	Blue Pan Trap
Colletidae	Xeromelissa sp. 1	Female	0.9	2018	2	2	C6	Blue Pan Trap
Colletidae	Xeromelissa sp. 1	Female	0.9	2018	2	2	C6	Blue Pan Trap
Colletidae	Xeromelissa sp. 1	Female	1	2018	2	2	C6	Blue Pan Trap
Colletidae	Xeromelissa sp. 1	Female	1	2018	2	2	C6	Blue Pan Trap
Colletidae	Xeromelissa sp. 1	Female	1	2018	1	7	C8	White Pan Trap
